# Supplementary material for: Sex difference in IRONMAN age group triathletes
Source: PLoS One. 2024 Oct 7;19(10):e0311202. doi: 10.1371/journal.pone.0311202 (PMC11458036; doi:10.1371/journal.pone.0311202)
Supplement: S1 Data — (XLSX) [file pone.0311202.s002.xlsx]

## Sheet: Tabelle1
Nr.	Year	Month	Day	Location	Gender	Country	Swim	Bike	Run	Total Time
1	2014	7	27	Canada	Male	BEL	00:50:56	04:31:34	02:51:17	08:16:10
2	2014	7	27	Canada	Male	CAN	00:50:59	04:51:15	02:40:34	08:25:22
3	2014	7	27	Canada	Male	GBR	00:50:58	04:41:05	02:58:16	08:33:10
4	2014	7	27	Canada	Male	CAN	00:51:04	04:41:38	03:07:27	08:42:59
5	2014	7	27	Canada	Male	USA	01:06:20	04:49:19	02:51:51	08:50:32
6	2014	7	27	Canada	Male	USA	00:51:06	04:54:23	03:03:43	08:53:09
7	2014	7	27	Canada	Male	USA	00:59:08	04:52:31	03:09:51	09:05:45
8	2014	7	27	Canada	Male	CAN	00:56:51	05:06:06	03:07:05	09:13:14
9	2014	7	27	Canada	Male	USA	01:07:24	05:16:26	03:31:25	10:01:37
10	2014	7	27	Canada	Male	CAN	01:15:29	05:31:29	03:27:13	10:21:24
11	2014	7	27	Canada	Male	USA	01:22:12	05:29:33	03:35:21	10:33:15
12	2014	7	27	Canada	Male	USA	01:16:22	05:25:08	03:50:17	10:37:01
13	2014	7	27	Canada	Male	USA	01:11:38	05:47:07	03:41:23	10:45:40
14	2014	7	27	Canada	Male	USA	01:14:19	05:37:45	03:54:20	10:52:46
15	2014	7	27	Canada	Male	USA	01:08:04	05:53:09	04:07:18	11:12:57
16	2014	7	27	Canada	Male	USA	01:10:33	05:48:54	04:19:33	11:24:19
17	2014	7	27	Canada	Male	CAN	01:20:31	06:06:35	04:01:42	11:36:58
18	2014	7	27	Canada	Male	CAN	00:56:55	06:21:00	04:12:34	11:38:26
19	2014	7	27	Canada	Male	USA	01:01:22	05:59:11	04:53:17	11:58:54
20	2014	7	27	Canada	Male	USA	00:53:37	06:23:53	04:40:00	12:06:13
21	2014	7	27	Canada	Male	USA	01:10:51	06:11:44	04:35:22	12:06:59
22	2014	7	27	Canada	Male	CAN	01:19:49	06:14:39	04:35:55	12:20:32
23	2014	7	27	Canada	Male	CAN	01:11:50	06:37:43	04:25:16	12:29:59
24	2014	7	27	Canada	Male	CAN	01:12:21	06:07:55	05:15:37	12:45:45
25	2014	7	27	Canada	Male	CAN	01:25:49	06:30:04	04:57:58	13:10:24
26	2014	7	27	Canada	Male	CAN	01:30:08	06:32:09	05:21:41	13:33:57
27	2014	7	27	Canada	Male	USA	01:02:51	06:22:42	06:02:04	13:45:33
28	2014	7	27	Canada	Male	USA	01:32:29	06:53:23	05:10:17	13:46:30
29	2014	7	27	Canada	Male	CAN	01:05:27	07:19:43	05:16:14	13:53:22
30	2014	7	27	Canada	Male	USA	01:10:48	06:10:17	06:31:20	14:01:39
31	2014	7	27	Canada	Male	USA	01:15:25	06:48:04	05:49:16	14:02:33
32	2014	7	27	Canada	Male	USA	01:35:55	06:40:16	05:39:16	14:09:09
33	2014	7	27	Canada	Male	USA	01:16:43	06:56:22	06:15:05	14:37:18
34	2014	7	27	Canada	Male	CAN	01:30:06	06:46:14	06:09:32	14:40:46
35	2014	7	27	Canada	Male	CAN	01:25:33	07:41:13	05:23:35	14:48:18
36	2014	7	27	Canada	Male	IRL	01:25:24	07:33:28	05:41:23	14:49:35
37	2014	7	27	Canada	Male	CAN	01:20:55	07:57:40	05:14:56	14:50:53
38	2014	7	27	Canada	Male	CAN	01:36:10	07:23:42	05:39:26	14:58:23
39	2014	7	27	Canada	Male	CAN	01:17:17	07:30:17	06:27:37	15:25:51
40	2014	7	27	Canada	Male	CAN	01:41:34	08:02:45	05:17:49	15:28:44
41	2014	7	27	Canada	Male	USA	01:14:16	07:48:37	06:24:09	15:35:03
42	2014	7	27	Canada	Male	MEX	01:12:39	07:09:33	07:06:22	15:40:32
43	2014	7	27	Canada	Male	CAN	01:36:44	07:48:56	06:29:48	16:13:21
44	2014	7	27	Canada	Male	USA	01:02:29	05:28:58	03:08:29	09:43:59
45	2014	7	27	Canada	Male	CAN	01:06:20	05:27:05	03:06:50	09:46:02
46	2014	7	27	Canada	Male	CAN	01:08:35	05:16:14	03:49:52	10:20:49
47	2014	7	27	Canada	Male	USA	01:13:00	05:31:29	03:36:02	10:25:22
48	2014	7	27	Canada	Male	CAN	01:03:56	05:25:55	03:53:05	10:28:45
49	2014	7	27	Canada	Male	CAN	01:10:02	05:14:38	03:58:28	10:30:15
50	2014	7	27	Canada	Male	FRA	01:03:06	05:07:55	04:15:40	10:31:38
51	2014	7	27	Canada	Male	USA	00:57:15	05:38:38	03:53:00	10:37:03
52	2014	7	27	Canada	Male	USA	01:04:38	05:32:40	04:06:47	10:48:42
53	2014	7	27	Canada	Male	CAN	01:02:44	05:46:07	03:53:34	10:49:08
54	2014	7	27	Canada	Male	NOR	01:12:29	05:29:00	04:11:09	10:58:26
55	2014	7	27	Canada	Male	USA	01:07:08	05:29:13	04:20:24	11:01:49
56	2014	7	27	Canada	Male	USA	00:59:00	05:44:55	04:13:24	11:05:07
57	2014	7	27	Canada	Male	USA	00:53:28	06:03:15	04:06:01	11:09:33
58	2014	7	27	Canada	Male	NOR	01:01:11	05:45:16	04:17:54	11:09:57
59	2014	7	27	Canada	Male	CAN	01:16:49	06:09:44	03:39:36	11:12:45
60	2014	7	27	Canada	Male	USA	01:01:55	05:54:21	04:10:49	11:13:12
61	2014	7	27	Canada	Male	CAN	01:16:39	05:32:12	04:17:42	11:13:32
62	2014	7	27	Canada	Male	USA	01:12:48	06:07:29	03:45:48	11:15:01
63	2014	7	27	Canada	Male	CAN	01:00:00	06:21:13	03:47:50	11:15:28
64	2014	7	27	Canada	Male	FRA	01:01:20	05:51:18	04:22:13	11:18:55
65	2014	7	27	Canada	Male	CAN	01:10:08	06:03:19	04:06:20	11:25:35
66	2014	7	27	Canada	Male	USA	00:56:23	06:02:30	04:26:16	11:30:19
67	2014	7	27	Canada	Male	USA	01:15:21	05:55:03	04:08:57	11:30:38
68	2014	7	27	Canada	Male	DEU	01:03:04	05:55:07	04:25:27	11:32:55
69	2014	7	27	Canada	Male	DEU	01:18:47	05:41:26	04:32:51	11:41:50
70	2014	7	27	Canada	Male	CAN	01:19:19	05:59:55	04:15:48	11:44:14
71	2014	7	27	Canada	Male	USA	01:28:08	06:13:36	03:57:08	11:44:45
72	2014	7	27	Canada	Male	USA	01:20:23	05:47:26	04:29:58	11:47:32
73	2014	7	27	Canada	Male	CAN	01:15:17	06:08:22	04:22:34	11:58:01
74	2014	7	27	Canada	Male	CAN	01:12:46	05:57:33	04:41:25	11:58:49
75	2014	7	27	Canada	Male	CAN	01:08:33	05:34:58	05:18:33	12:08:01
76	2014	7	27	Canada	Male	USA	01:21:18	06:25:04	04:13:27	12:12:03
77	2014	7	27	Canada	Male	USA	01:23:50	06:35:33	04:06:57	12:12:59
78	2014	7	27	Canada	Male	CAN	01:04:42	06:33:58	04:36:23	12:21:02
79	2014	7	27	Canada	Male	USA	01:16:50	06:14:13	04:47:36	12:26:32
80	2014	7	27	Canada	Male	USA	01:30:28	06:16:34	04:32:40	12:30:41
81	2014	7	27	Canada	Male	DEU	01:16:05	05:54:46	05:09:17	12:30:49
82	2014	7	27	Canada	Male	USA	01:06:49	06:50:52	04:23:37	12:31:19
83	2014	7	27	Canada	Male	USA	01:10:24	06:02:07	05:00:25	12:31:59
84	2014	7	27	Canada	Male	CAN	01:17:15	06:42:30	04:21:25	12:32:05
85	2014	7	27	Canada	Male	CAN	01:06:51	06:17:12	05:00:21	12:32:31
86	2014	7	27	Canada	Male	USA	01:17:10	06:38:30	04:33:09	12:39:45
87	2014	7	27	Canada	Male	CAN	01:10:21	06:39:03	04:40:03	12:41:41
88	2014	7	27	Canada	Male	USA	01:21:51	06:31:09	04:38:46	12:44:02
89	2014	7	27	Canada	Male	USA	01:08:15	06:14:08	05:18:08	12:49:42
90	2014	7	27	Canada	Male	USA	01:02:50	06:25:23	05:25:04	13:01:07
91	2014	7	27	Canada	Male	CAN	01:40:11	06:27:50	04:40:47	13:01:45
92	2014	7	27	Canada	Male	USA	01:04:57	06:47:46	04:54:48	13:02:02
93	2014	7	27	Canada	Male	USA	01:13:16	06:49:17	04:51:08	13:06:05
94	2014	7	27	Canada	Male	USA	01:18:54	06:40:42	04:52:06	13:06:16
95	2014	7	27	Canada	Male	CAN	01:20:21	06:59:31	04:41:04	13:13:55
96	2014	7	27	Canada	Male	USA	01:10:39	06:37:40	05:13:03	13:14:52
97	2014	7	27	Canada	Male	USA	01:14:35	06:51:33	05:01:08	13:18:21
98	2014	7	27	Canada	Male	GBR	01:29:53	06:54:36	04:35:28	13:19:54
99	2014	7	27	Canada	Male	CAN	01:17:32	07:12:38	04:44:42	13:22:56
100	2014	7	27	Canada	Male	USA	01:18:05	07:22:37	04:30:29	13:24:34
101	2014	7	27	Canada	Male	USA	01:28:43	06:54:29	04:46:21	13:26:35
102	2014	7	27	Canada	Male	USA	01:15:58	06:28:10	05:32:31	13:29:20
103	2014	7	27	Canada	Male	IRL	01:32:21	06:48:31	04:59:50	13:34:15
104	2014	7	27	Canada	Male	CAN	01:20:27	06:33:24	05:30:35	13:37:18
105	2014	7	27	Canada	Male	USA	01:01:39	07:08:45	05:19:05	13:43:01
106	2014	7	27	Canada	Male	CAN	01:14:23	07:08:37	05:14:43	13:45:27
107	2014	7	27	Canada	Male	NZL	01:19:14	07:23:34	04:49:37	13:45:31
108	2014	7	27	Canada	Male	CAN	01:19:28	07:21:48	04:52:41	13:47:30
109	2014	7	27	Canada	Male	USA	01:20:32	07:33:17	04:39:06	13:48:27
110	2014	7	27	Canada	Male	USA	01:21:40	07:19:09	04:52:59	13:51:10
111	2014	7	27	Canada	Male	CAN	01:33:43	07:07:01	04:57:37	13:52:54
112	2014	7	27	Canada	Male	USA	01:09:46	06:59:18	05:35:02	13:54:26
113	2014	7	27	Canada	Male	USA	01:39:47	06:52:19	05:06:30	13:55:19
114	2014	7	27	Canada	Male	USA	01:15:08	07:00:28	05:31:23	13:58:11
115	2014	7	27	Canada	Male	USA	01:30:32	06:39:26	05:32:38	13:58:28
116	2014	7	27	Canada	Male	USA	01:18:29	07:23:22	05:00:49	14:00:04
117	2014	7	27	Canada	Male	CAN	01:29:20	07:07:07	05:08:26	14:01:07
118	2014	7	27	Canada	Male	CAN	01:21:15	06:45:59	05:40:28	14:02:31
119	2014	7	27	Canada	Male	CAN	01:34:02	06:44:19	05:32:37	14:03:05
120	2014	7	27	Canada	Male	CAN	01:17:54	07:31:13	05:06:09	14:08:17
121	2014	7	27	Canada	Male	CAN	01:31:28	07:18:43	05:09:25	14:10:23
122	2014	7	27	Canada	Male	VEN	01:14:30	07:13:38	05:37:19	14:16:41
123	2014	7	27	Canada	Male	USA	01:27:12	06:45:32	05:55:30	14:18:57
124	2014	7	27	Canada	Male	USA	01:23:00	07:25:09	05:20:35	14:19:54
125	2014	7	27	Canada	Male	USA	01:29:18	07:32:52	05:03:56	14:19:59
126	2014	7	27	Canada	Male	USA	01:27:18	07:38:13	05:05:03	14:22:02
127	2014	7	27	Canada	Male	CAN	01:19:04	07:47:10	05:15:09	14:31:18
128	2014	7	27	Canada	Male	USA	01:22:59	07:34:50	05:26:47	14:41:05
129	2014	7	27	Canada	Male	CAN	01:28:23	08:09:45	04:43:56	14:41:46
130	2014	7	27	Canada	Male	USA	01:21:19	07:35:19	05:39:17	14:49:40
131	2014	7	27	Canada	Male	KOR	01:24:05	07:13:59	06:23:46	15:11:06
132	2014	7	27	Canada	Male	CAN	01:19:15	08:09:41	05:25:10	15:12:26
133	2014	7	27	Canada	Male	CAN	01:13:44	07:39:13	06:19:46	15:27:15
134	2014	7	27	Canada	Male	USA	01:24:46	07:34:18	06:10:03	15:28:08
135	2014	7	27	Canada	Male	USA	01:29:57	08:29:14	05:12:56	15:28:57
136	2014	7	27	Canada	Male	CAN	01:29:29	07:31:58	06:04:55	15:30:40
137	2014	7	27	Canada	Male	CAN	01:14:57	07:44:08	06:12:59	15:35:29
138	2014	7	27	Canada	Male	CAN	01:26:58	07:58:08	05:56:00	15:37:02
139	2014	7	27	Canada	Male	USA	01:43:44	---	15:40:44	15:40:44
140	2014	7	27	Canada	Male	USA	01:23:12	08:14:11	05:42:26	15:44:39
141	2014	7	27	Canada	Male	AUS	01:36:48	07:04:39	06:48:36	15:46:00
142	2014	7	27	Canada	Male	CAN	01:58:16	07:55:13	05:39:27	15:50:25
143	2014	7	27	Canada	Male	CAN	01:33:18	08:29:53	05:27:17	15:57:02
144	2014	7	27	Canada	Male	USA	01:30:20	07:55:10	06:20:31	16:16:24
145	2014	7	27	Canada	Male	USA	02:01:58	07:47:41	06:23:48	16:27:28
146	2014	7	27	Canada	Male	CAN	01:27:05	07:42:52	07:05:27	16:28:09
147	2014	7	27	Canada	Male	CAN	01:25:09	08:45:44	06:23:29	16:47:10
148	2014	7	27	Canada	Male	CAN	00:56:22	04:56:27	03:17:43	09:13:59
149	2014	7	27	Canada	Male	USA	00:57:59	05:21:07	03:01:55	09:27:00
150	2014	7	27	Canada	Male	USA	01:01:25	05:19:04	03:04:43	09:28:40
151	2014	7	27	Canada	Male	USA	00:57:50	05:04:42	03:35:33	09:42:46
152	2014	7	27	Canada	Male	USA	01:02:13	05:08:24	03:24:27	09:43:05
153	2014	7	27	Canada	Male	CAN	00:51:15	05:23:52	03:39:24	09:58:37
154	2014	7	27	Canada	Male	USA	00:51:55	05:39:45	03:26:05	10:00:59
155	2014	7	27	Canada	Male	CAN	01:03:03	05:33:27	03:19:34	10:01:26
156	2014	7	27	Canada	Male	BRA	00:51:58	05:22:53	03:42:19	10:02:31
157	2014	7	27	Canada	Male	USA	01:13:03	05:29:03	03:26:20	10:14:24
158	2014	7	27	Canada	Male	CAN	01:02:48	05:31:55	03:37:11	10:17:01
159	2014	7	27	Canada	Male	USA	01:08:00	05:35:45	03:30:12	10:18:52
160	2014	7	27	Canada	Male	AUS	01:08:08	05:31:52	03:43:02	10:32:18
161	2014	7	27	Canada	Male	AUS	01:07:00	05:39:58	03:42:38	10:35:18
162	2014	7	27	Canada	Male	CAN	01:09:40	05:24:33	03:59:59	10:39:43
163	2014	7	27	Canada	Male	USA	00:52:12	05:47:53	03:54:53	10:41:01
164	2014	7	27	Canada	Male	USA	01:12:57	06:06:13	03:12:34	10:41:16
165	2014	7	27	Canada	Male	DEU	01:08:57	05:47:25	03:39:33	10:41:20
166	2014	7	27	Canada	Male	CAN	00:56:44	05:34:22	04:07:15	10:44:01
167	2014	7	27	Canada	Male	CAN	01:06:59	05:45:58	03:45:31	10:46:39
168	2014	7	27	Canada	Male	IRL	00:59:42	05:35:21	04:08:08	10:48:30
169	2014	7	27	Canada	Male	USA	01:08:44	05:24:01	04:12:13	10:51:29
170	2014	7	27	Canada	Male	CAN	01:10:04	05:49:34	03:47:30	10:52:45
171	2014	7	27	Canada	Male	CAN	01:11:26	05:24:01	04:11:09	10:53:28
172	2014	7	27	Canada	Male	USA	01:00:12	05:40:13	04:09:25	10:55:33
173	2014	7	27	Canada	Male	AUS	00:53:47	05:53:50	04:03:11	10:56:08
174	2014	7	27	Canada	Male	CAN	01:10:49	05:52:52	03:45:52	10:56:58
175	2014	7	27	Canada	Male	USA	01:02:05	05:54:41	03:54:30	10:58:06
176	2014	7	27	Canada	Male	USA	01:02:10	05:44:47	04:06:41	10:58:57
177	2014	7	27	Canada	Male	GBR	01:03:11	05:24:57	04:24:40	11:00:15
178	2014	7	27	Canada	Male	USA	01:01:04	06:00:17	03:57:40	11:04:20
179	2014	7	27	Canada	Male	USA	01:06:40	05:37:41	04:16:38	11:07:23
180	2014	7	27	Canada	Male	USA	01:00:31	05:59:07	04:01:00	11:08:46
181	2014	7	27	Canada	Male	CHE	01:03:18	06:02:51	03:50:54	11:10:27
182	2014	7	27	Canada	Male	CAN	01:09:44	05:51:54	04:02:02	11:10:50
183	2014	7	27	Canada	Male	USA	01:12:34	05:37:34	04:13:02	11:11:05
184	2014	7	27	Canada	Male	USA	01:08:33	05:40:02	04:14:00	11:11:06
185	2014	7	27	Canada	Male	CAN	01:15:56	05:55:33	03:50:58	11:12:28
186	2014	7	27	Canada	Male	CAN	01:04:39	05:46:47	04:18:26	11:18:41
187	2014	7	27	Canada	Male	USA	01:10:48	06:06:05	03:58:06	11:21:39
188	2014	7	27	Canada	Male	CAN	01:09:10	06:09:42	04:03:39	11:29:42
189	2014	7	27	Canada	Male	SAU	01:06:54	05:43:38	04:32:52	11:33:33
190	2014	7	27	Canada	Male	USA	01:22:43	06:11:12	03:50:07	11:33:48
191	2014	7	27	Canada	Male	USA	00:55:58	05:56:15	04:33:32	11:35:59
192	2014	7	27	Canada	Male	CAN	01:17:12	05:55:56	04:18:37	11:42:20
193	2014	7	27	Canada	Male	CAN	01:14:09	06:21:09	03:58:59	11:42:21
194	2014	7	27	Canada	Male	USA	01:21:52	06:26:51	03:44:34	11:43:16
195	2014	7	27	Canada	Male	ESP	01:12:00	06:05:43	04:19:46	11:48:53
196	2014	7	27	Canada	Male	TWN	01:10:15	06:12:22	04:20:37	11:50:34
197	2014	7	27	Canada	Male	CAN	01:13:01	06:21:17	04:08:48	11:51:08
198	2014	7	27	Canada	Male	CAN	01:18:55	06:16:25	04:09:18	11:51:51
199	2014	7	27	Canada	Male	USA	01:17:58	05:32:35	04:53:07	11:52:09
200	2014	7	27	Canada	Male	CAN	01:09:47	06:09:45	04:25:16	11:52:35
201	2014	7	27	Canada	Male	CAN	01:04:33	05:59:59	04:37:15	11:54:03
202	2014	7	27	Canada	Male	CAN	01:10:30	06:24:50	04:09:02	11:54:40
203	2014	7	27	Canada	Male	CAN	01:02:55	06:21:16	04:21:00	11:56:55
204	2014	7	27	Canada	Male	CAN	01:17:05	05:38:50	04:51:37	11:57:12
205	2014	7	27	Canada	Male	USA	01:26:01	06:13:40	04:08:20	11:57:39
206	2014	7	27	Canada	Male	USA	01:16:19	05:47:46	04:38:50	11:58:47
207	2014	7	27	Canada	Male	CAN	00:59:46	06:20:01	04:33:01	12:03:33
208	2014	7	27	Canada	Male	USA	01:21:34	06:02:46	04:31:45	12:07:23
209	2014	7	27	Canada	Male	USA	01:17:47	06:20:49	04:16:09	12:07:26
210	2014	7	27	Canada	Male	CAN	01:09:15	06:23:10	04:28:05	12:07:40
211	2014	7	27	Canada	Male	CAN	01:22:55	06:28:05	04:02:49	12:10:22
212	2014	7	27	Canada	Male	BEL	01:11:37	06:12:12	04:43:32	12:17:40
213	2014	7	27	Canada	Male	CAN	01:02:22	05:41:48	05:28:32	12:18:02
214	2014	7	27	Canada	Male	AUS	01:14:23	05:53:27	04:58:13	12:19:29
215	2014	7	27	Canada	Male	MEX	01:13:33	06:10:10	04:38:39	12:19:32
216	2014	7	27	Canada	Male	CAN	01:22:06	06:17:31	04:21:58	12:19:45
217	2014	7	27	Canada	Male	USA	01:09:12	06:18:04	04:41:46	12:20:38
218	2014	7	27	Canada	Male	USA	01:14:03	05:55:10	05:05:51	12:21:08
219	2014	7	27	Canada	Male	MEX	01:38:01	06:30:13	04:03:08	12:21:30
220	2014	7	27	Canada	Male	CAN	01:14:01	05:47:24	05:15:10	12:22:50
221	2014	7	27	Canada	Male	USA	01:28:59	06:35:15	04:11:55	12:25:45
222	2014	7	27	Canada	Male	MEX	01:18:21	06:17:33	04:42:30	12:26:11
223	2014	7	27	Canada	Male	USA	01:26:08	05:56:48	04:57:45	12:27:56
224	2014	7	27	Canada	Male	CAN	00:51:52	05:46:24	05:42:24	12:28:47
225	2014	7	27	Canada	Male	BEL	00:56:44	05:54:45	05:32:30	12:29:58
226	2014	7	27	Canada	Male	NLD	01:00:34	06:43:58	04:39:00	12:33:22
227	2014	7	27	Canada	Male	AUS	01:13:18	06:39:54	04:32:04	12:35:01
228	2014	7	27	Canada	Male	USA	01:15:49	06:40:33	04:22:34	12:37:08
229	2014	7	27	Canada	Male	CAN	00:59:28	06:08:44	05:20:38	12:38:06
230	2014	7	27	Canada	Male	CAN	01:08:49	06:12:32	05:05:56	12:38:30
231	2014	7	27	Canada	Male	CAN	01:17:14	06:15:55	04:48:07	12:39:55
232	2014	7	27	Canada	Male	USA	01:05:02	05:45:20	05:41:17	12:40:15
233	2014	7	27	Canada	Male	CAN	01:17:21	06:00:53	05:10:40	12:41:28
234	2014	7	27	Canada	Male	USA	01:06:45	06:07:31	05:20:26	12:45:43
235	2014	7	27	Canada	Male	USA	01:10:49	06:48:30	04:41:18	12:47:41
236	2014	7	27	Canada	Male	USA	01:37:38	06:11:39	04:49:15	12:48:46
237	2014	7	27	Canada	Male	USA	01:21:08	06:45:05	04:26:53	12:48:50
238	2014	7	27	Canada	Male	USA	01:16:56	05:40:48	05:37:48	12:49:42
239	2014	7	27	Canada	Male	USA	01:15:04	06:18:01	05:03:28	12:52:28
240	2014	7	27	Canada	Male	CAN	01:10:59	06:14:41	05:17:14	12:53:23
241	2014	7	27	Canada	Male	USA	01:36:20	06:30:23	04:41:13	12:57:29
242	2014	7	27	Canada	Male	USA	01:22:51	07:10:14	04:08:36	12:58:11
243	2014	7	27	Canada	Male	USA	01:23:48	06:37:04	04:52:29	13:01:07
244	2014	7	27	Canada	Male	USA	01:07:15	06:44:49	04:59:46	13:02:04
245	2014	7	27	Canada	Male	CAN	01:18:14	06:14:59	05:17:41	13:04:00
246	2014	7	27	Canada	Male	CAN	01:06:21	06:03:49	05:54:52	13:12:16
247	2014	7	27	Canada	Male	USA	01:25:50	06:44:48	04:49:31	13:12:19
248	2014	7	27	Canada	Male	CAN	01:02:51	06:42:55	05:17:14	13:13:48
249	2014	7	27	Canada	Male	CAN	01:29:14	06:26:45	05:01:18	13:16:23
250	2014	7	27	Canada	Male	ZAF	01:16:25	06:22:54	05:39:22	13:25:56
251	2014	7	27	Canada	Male	USA	01:12:05	07:10:25	04:50:17	13:26:04
252	2014	7	27	Canada	Male	GBR	01:30:09	06:41:26	05:03:36	13:26:55
253	2014	7	27	Canada	Male	CAN	01:15:38	06:44:18	05:11:44	13:28:14
254	2014	7	27	Canada	Male	CAN	01:09:18	06:51:11	05:16:43	13:28:41
255	2014	7	27	Canada	Male	USA	01:07:07	06:36:18	05:36:42	13:29:24
256	2014	7	27	Canada	Male	CAN	01:19:00	06:28:28	05:30:08	13:30:21
257	2014	7	27	Canada	Male	CAN	01:12:38	06:26:42	05:40:30	13:30:41
258	2014	7	27	Canada	Male	DEU	01:28:11	07:10:52	04:36:16	13:30:57
259	2014	7	27	Canada	Male	POL	01:14:45	06:42:46	05:16:30	13:31:42
260	2014	7	27	Canada	Male	CAN	01:19:25	07:08:18	04:46:07	13:32:25
261	2014	7	27	Canada	Male	USA	01:25:23	06:58:27	04:50:09	13:34:15
262	2014	7	27	Canada	Male	USA	01:12:33	06:23:34	05:42:22	13:35:18
263	2014	7	27	Canada	Male	IRL	01:28:47	07:05:04	04:54:04	13:37:05
264	2014	7	27	Canada	Male	CAN	01:13:59	07:03:52	05:04:55	13:38:26
265	2014	7	27	Canada	Male	CAN	01:11:00	06:55:45	05:14:04	13:41:40
266	2014	7	27	Canada	Male	USA	01:26:34	07:00:53	05:04:32	13:42:02
267	2014	7	27	Canada	Male	NZL	01:15:42	06:57:58	05:12:56	13:42:13
268	2014	7	27	Canada	Male	USA	01:25:18	07:11:40	04:47:51	13:42:45
269	2014	7	27	Canada	Male	USA	01:28:12	07:00:35	05:04:48	13:43:46
270	2014	7	27	Canada	Male	CAN	01:06:18	06:36:30	05:54:18	13:44:57
271	2014	7	27	Canada	Male	IND	01:30:52	06:55:43	04:56:37	13:47:37
272	2014	7	27	Canada	Male	JPN	01:23:45	07:00:56	04:55:06	13:48:05
273	2014	7	27	Canada	Male	USA	01:14:08	05:32:44	06:51:54	13:48:23
274	2014	7	27	Canada	Male	USA	01:14:06	06:02:40	06:27:21	13:50:42
275	2014	7	27	Canada	Male	CAN	01:30:45	06:42:47	05:24:58	13:52:30
276	2014	7	27	Canada	Male	USA	01:13:57	06:26:57	06:00:29	13:54:15
277	2014	7	27	Canada	Male	CHL	01:19:43	07:16:56	05:04:00	13:55:40
278	2014	7	27	Canada	Male	CAN	01:18:31	07:16:46	05:14:10	13:59:45
279	2014	7	27	Canada	Male	CAN	01:27:20	06:45:49	05:30:49	14:00:12
280	2014	7	27	Canada	Male	RUS	01:43:20	07:11:20	04:49:38	14:04:13
281	2014	7	27	Canada	Male	USA	01:15:12	06:57:09	05:39:46	14:05:02
282	2014	7	27	Canada	Male	USA	01:31:03	07:00:45	05:18:56	14:08:32
283	2014	7	27	Canada	Male	CAN	01:35:01	07:12:51	04:58:14	14:09:11
284	2014	7	27	Canada	Male	MEX	01:15:56	07:08:28	05:31:14	14:09:15
285	2014	7	27	Canada	Male	CAN	01:25:05	07:11:22	05:19:42	14:09:49
286	2014	7	27	Canada	Male	USA	01:17:22	07:20:49	05:13:58	14:10:23
287	2014	7	27	Canada	Male	USA	01:17:46	07:10:53	05:42:50	14:20:23
288	2014	7	27	Canada	Male	CAN	01:33:37	07:43:37	04:48:41	14:23:30
289	2014	7	27	Canada	Male	USA	01:27:31	07:14:57	05:33:08	14:26:12
290	2014	7	27	Canada	Male	USA	01:07:09	06:51:01	06:26:40	14:34:29
291	2014	7	27	Canada	Male	USA	01:12:50	07:16:13	05:57:08	14:40:28
292	2014	7	27	Canada	Male	CAN	01:39:30	07:39:12	05:04:15	14:42:10
293	2014	7	27	Canada	Male	USA	01:43:52	07:02:44	05:40:24	14:44:07
294	2014	7	27	Canada	Male	NZL	01:23:34	06:27:06	06:43:15	14:47:58
295	2014	7	27	Canada	Male	USA	01:28:56	07:42:18	05:16:10	14:48:39
296	2014	7	27	Canada	Male	CAN	01:23:24	07:07:45	05:51:32	14:49:36
297	2014	7	27	Canada	Male	CAN	01:34:19	07:46:29	05:17:52	14:50:18
298	2014	7	27	Canada	Male	CAN	01:18:56	07:05:11	06:11:53	14:53:12
299	2014	7	27	Canada	Male	IRN	01:18:57	07:24:34	05:55:59	14:54:02
300	2014	7	27	Canada	Male	USA	01:07:56	06:53:18	06:47:39	14:55:47
301	2014	7	27	Canada	Male	CAN	01:30:28	07:43:52	05:21:34	14:57:25
302	2014	7	27	Canada	Male	USA	01:19:17	07:01:09	06:21:07	15:02:59
303	2014	7	27	Canada	Male	CAN	01:36:14	07:25:25	05:44:59	15:05:48
304	2014	7	27	Canada	Male	USA	01:44:30	07:35:10	05:29:40	15:09:28
305	2014	7	27	Canada	Male	CAN	01:33:39	06:43:53	06:40:49	15:09:57
306	2014	7	27	Canada	Male	USA	01:25:22	07:24:56	06:03:18	15:13:47
307	2014	7	27	Canada	Male	CAN	01:25:19	07:27:35	06:12:31	15:21:47
308	2014	7	27	Canada	Male	USA	01:34:45	07:45:45	05:39:27	15:22:50
309	2014	7	27	Canada	Male	CAN	01:29:03	07:49:29	05:49:42	15:24:10
310	2014	7	27	Canada	Male	GBR	01:20:30	07:12:54	06:57:53	15:48:55
311	2014	7	27	Canada	Male	USA	01:52:55	08:12:44	05:24:17	15:49:32
312	2014	7	27	Canada	Male	USA	01:20:45	08:02:07	06:00:08	15:54:31
313	2014	7	27	Canada	Male	USA	01:32:10	07:12:30	06:58:06	15:59:19
314	2014	7	27	Canada	Male	USA	01:58:51	07:35:00	06:08:58	15:59:36
315	2014	7	27	Canada	Male	USA	01:34:24	07:51:14	06:20:20	16:01:31
316	2014	7	27	Canada	Male	CAN	01:39:46	08:13:39	06:03:36	16:13:11
317	2014	7	27	Canada	Male	USA	01:32:30	08:23:44	06:02:34	16:13:39
318	2014	7	27	Canada	Male	USA	01:44:51	07:41:47	06:32:56	16:15:49
319	2014	7	27	Canada	Male	CAN	01:50:44	08:09:44	05:57:05	16:17:19
320	2014	7	27	Canada	Male	USA	02:06:08	08:13:04	05:48:05	16:19:09
321	2014	7	27	Canada	Male	USA	01:35:57	08:20:00	06:06:59	16:21:39
322	2014	7	27	Canada	Male	CAN	01:46:46	08:01:10	06:15:26	16:28:00
323	2014	7	27	Canada	Male	CAN	01:19:04	08:23:53	06:28:53	16:28:02
324	2014	7	27	Canada	Male	NZL	01:10:28	04:57:03	03:11:38	09:24:37
325	2014	7	27	Canada	Male	USA	00:53:36	05:13:49	03:16:18	09:28:12
326	2014	7	27	Canada	Male	CHE	01:05:16	05:04:14	03:31:02	09:47:30
327	2014	7	27	Canada	Male	USA	01:10:45	05:14:59	03:16:32	09:48:22
328	2014	7	27	Canada	Male	CAN	01:02:56	05:26:18	03:21:51	09:56:49
329	2014	7	27	Canada	Male	ZAF	01:04:15	05:29:40	03:27:48	10:06:14
330	2014	7	27	Canada	Male	CAN	01:08:45	05:09:24	03:45:09	10:07:12
331	2014	7	27	Canada	Male	USA	01:10:09	05:24:35	03:30:46	10:09:34
332	2014	7	27	Canada	Male	CAN	01:08:57	05:22:10	03:42:23	10:17:44
333	2014	7	27	Canada	Male	USA	00:59:28	05:29:56	03:53:14	10:27:28
334	2014	7	27	Canada	Male	CAN	01:05:42	05:32:47	03:46:41	10:30:03
335	2014	7	27	Canada	Male	CAN	01:07:45	05:29:32	03:48:13	10:31:09
336	2014	7	27	Canada	Male	UKR	01:04:48	05:30:44	03:48:50	10:32:51
337	2014	7	27	Canada	Male	CZE	01:06:56	05:34:39	03:47:15	10:33:29
338	2014	7	27	Canada	Male	CAN	00:53:55	05:46:37	03:56:31	10:41:59
339	2014	7	27	Canada	Male	CAN	01:10:37	05:24:24	04:00:54	10:42:29
340	2014	7	27	Canada	Male	USA	01:00:10	05:38:44	03:57:40	10:44:35
341	2014	7	27	Canada	Male	USA	00:52:15	05:43:12	04:06:36	10:46:55
342	2014	7	27	Canada	Male	CAN	01:11:16	05:55:18	03:36:43	10:48:04
343	2014	7	27	Canada	Male	CAN	01:08:27	05:43:10	03:50:00	10:51:11
344	2014	7	27	Canada	Male	CRI	01:03:07	05:52:59	03:49:46	10:52:00
345	2014	7	27	Canada	Male	USA	01:05:17	05:53:20	03:52:10	10:55:26
346	2014	7	27	Canada	Male	USA	01:21:51	05:38:23	03:47:41	10:56:40
347	2014	7	27	Canada	Male	USA	01:08:17	05:44:47	03:59:00	10:58:10
348	2014	7	27	Canada	Male	GBR	01:04:08	05:51:28	03:58:27	10:59:46
349	2014	7	27	Canada	Male	CAN	00:54:19	05:51:14	04:10:59	11:03:24
350	2014	7	27	Canada	Male	USA	01:03:13	05:22:33	04:33:06	11:07:15
351	2014	7	27	Canada	Male	CAN	01:08:54	05:53:45	03:55:14	11:08:05
352	2014	7	27	Canada	Male	SWE	00:59:38	05:44:50	04:18:47	11:08:17
353	2014	7	27	Canada	Male	CAN	01:14:27	05:32:18	04:15:44	11:08:59
354	2014	7	27	Canada	Male	USA	01:13:52	05:49:39	03:58:30	11:10:08
355	2014	7	27	Canada	Male	CAN	01:21:29	05:50:12	03:49:52	11:10:55
356	2014	7	27	Canada	Male	USA	01:04:34	05:28:10	04:33:58	11:13:00
357	2014	7	27	Canada	Male	CAN	01:33:58	05:37:49	03:52:46	11:13:25
358	2014	7	27	Canada	Male	USA	01:17:22	05:41:55	04:09:38	11:16:13
359	2014	7	27	Canada	Male	USA	01:09:45	06:02:43	03:57:30	11:17:10
360	2014	7	27	Canada	Male	USA	01:31:30	05:55:52	03:43:12	11:19:41
361	2014	7	27	Canada	Male	USA	01:05:35	05:49:02	04:18:23	11:21:52
362	2014	7	27	Canada	Male	CAN	01:22:15	05:50:11	03:59:44	11:22:34
363	2014	7	27	Canada	Male	USA	01:09:23	06:02:46	04:03:01	11:23:28
364	2014	7	27	Canada	Male	USA	01:15:23	06:02:25	03:58:48	11:25:22
365	2014	7	27	Canada	Male	CAN	00:56:12	05:55:04	04:23:21	11:26:06
366	2014	7	27	Canada	Male	CAN	01:10:02	05:42:38	04:26:24	11:26:19
367	2014	7	27	Canada	Male	CAN	01:15:28	06:15:50	03:46:50	11:26:53
368	2014	7	27	Canada	Male	USA	01:13:21	06:06:14	04:03:02	11:28:37
369	2014	7	27	Canada	Male	USA	01:04:22	06:12:59	04:06:13	11:31:52
370	2014	7	27	Canada	Male	CAN	01:13:19	06:15:24	03:55:46	11:33:17
371	2014	7	27	Canada	Male	USA	01:12:17	05:36:55	04:39:19	11:37:19
372	2014	7	27	Canada	Male	IRL	01:37:07	05:55:39	03:55:27	11:40:35
373	2014	7	27	Canada	Male	USA	01:16:38	05:50:19	04:23:53	11:40:43
374	2014	7	27	Canada	Male	USA	01:12:39	05:56:11	04:26:44	11:43:33
375	2014	7	27	Canada	Male	GBR	01:15:51	06:14:13	04:01:39	11:44:08
376	2014	7	27	Canada	Male	AUS	01:10:42	05:48:51	04:38:38	11:46:34
377	2014	7	27	Canada	Male	GBR	01:11:38	06:18:48	04:10:20	11:49:23
378	2014	7	27	Canada	Male	USA	01:20:43	06:29:54	03:45:57	11:50:58
379	2014	7	27	Canada	Male	CAN	01:02:04	06:14:03	04:29:04	11:52:27
380	2014	7	27	Canada	Male	USA	00:59:43	06:02:26	04:40:31	11:53:44
381	2014	7	27	Canada	Male	USA	01:02:33	05:22:40	05:24:12	11:53:51
382	2014	7	27	Canada	Male	CAN	01:02:38	06:08:01	04:35:26	11:54:58
383	2014	7	27	Canada	Male	CAN	01:19:06	05:44:22	04:44:07	11:56:23
384	2014	7	27	Canada	Male	CAN	01:12:23	05:48:39	04:44:50	11:57:15
385	2014	7	27	Canada	Male	USA	01:21:54	06:18:02	04:03:45	11:57:37
386	2014	7	27	Canada	Male	CAN	01:08:43	06:12:29	04:28:33	11:59:32
387	2014	7	27	Canada	Male	CAN	01:05:48	06:01:17	04:47:18	11:59:56
388	2014	7	27	Canada	Male	USA	01:27:04	06:00:07	04:22:23	12:01:45
389	2014	7	27	Canada	Male	USA	01:10:49	06:33:22	04:10:43	12:03:45
390	2014	7	27	Canada	Male	USA	01:39:26	06:02:49	04:13:26	12:03:59
391	2014	7	27	Canada	Male	CAN	01:09:26	05:55:52	04:48:51	12:05:29
392	2014	7	27	Canada	Male	USA	01:25:35	06:07:38	04:21:11	12:06:23
393	2014	7	27	Canada	Male	USA	01:09:16	06:11:19	04:41:24	12:09:49
394	2014	7	27	Canada	Male	USA	01:09:00	05:42:21	05:09:15	12:10:09
395	2014	7	27	Canada	Male	CAN	01:19:29	06:29:43	04:14:31	12:12:32
396	2014	7	27	Canada	Male	USA	01:22:53	05:59:51	04:39:16	12:13:12
397	2014	7	27	Canada	Male	USA	01:28:26	06:25:58	04:12:14	12:16:08
398	2014	7	27	Canada	Male	GBR	01:15:24	06:05:23	04:44:06	12:16:22
399	2014	7	27	Canada	Male	CAN	01:13:07	06:04:28	04:51:53	12:19:57
400	2014	7	27	Canada	Male	USA	01:26:33	05:53:06	04:50:32	12:21:06
401	2014	7	27	Canada	Male	PHL	01:30:23	06:24:32	04:16:53	12:22:34
402	2014	7	27	Canada	Male	DEU	01:26:20	06:23:02	04:23:21	12:23:24
403	2014	7	27	Canada	Male	USA	01:14:20	06:06:35	04:46:59	12:24:25
404	2014	7	27	Canada	Male	USA	01:10:03	06:23:30	04:40:32	12:26:00
405	2014	7	27	Canada	Male	SAU	01:22:40	06:33:26	04:20:53	12:28:27
406	2014	7	27	Canada	Male	USA	01:27:21	06:20:19	04:40:23	12:34:03
407	2014	7	27	Canada	Male	CAN	01:23:16	06:18:23	04:37:03	12:34:14
408	2014	7	27	Canada	Male	USA	01:37:29	05:51:09	04:57:10	12:35:44
409	2014	7	27	Canada	Male	USA	01:20:14	06:19:29	04:51:50	12:35:51
410	2014	7	27	Canada	Male	CAN	01:14:53	05:54:55	05:18:13	12:36:41
411	2014	7	27	Canada	Male	CAN	01:29:43	06:26:47	04:29:52	12:37:35
412	2014	7	27	Canada	Male	USA	01:15:30	06:04:21	05:09:22	12:40:01
413	2014	7	27	Canada	Male	CAN	01:11:26	06:32:17	04:48:04	12:40:47
414	2014	7	27	Canada	Male	DNK	01:17:49	06:29:53	04:33:50	12:40:51
415	2014	7	27	Canada	Male	USA	01:02:24	05:50:47	05:41:46	12:40:53
416	2014	7	27	Canada	Male	CAN	01:21:11	05:34:44	05:33:26	12:40:58
417	2014	7	27	Canada	Male	USA	01:15:26	06:32:51	04:44:28	12:41:07
418	2014	7	27	Canada	Male	CAN	01:05:27	05:36:39	05:52:53	12:42:37
419	2014	7	27	Canada	Male	USA	01:15:07	06:49:12	04:30:49	12:43:15
420	2014	7	27	Canada	Male	USA	01:31:58	06:43:04	04:17:45	12:44:08
421	2014	7	27	Canada	Male	USA	01:25:31	06:18:21	04:45:14	12:44:38
422	2014	7	27	Canada	Male	CAN	01:13:51	06:29:13	04:54:13	12:44:51
423	2014	7	27	Canada	Male	MEX	01:35:43	06:40:08	04:16:47	12:46:18
424	2014	7	27	Canada	Male	USA	01:12:50	05:45:38	05:40:25	12:47:12
425	2014	7	27	Canada	Male	USA	01:16:50	06:55:10	04:26:18	12:47:41
426	2014	7	27	Canada	Male	USA	01:52:47	06:29:44	04:13:46	12:48:17
427	2014	7	27	Canada	Male	USA	01:05:51	06:23:17	05:08:57	12:48:23
428	2014	7	27	Canada	Male	CAN	01:31:44	06:30:05	04:36:43	12:49:13
429	2014	7	27	Canada	Male	USA	01:23:44	06:38:44	04:33:10	12:51:05
430	2014	7	27	Canada	Male	USA	01:38:01	07:06:28	03:52:26	12:53:52
431	2014	7	27	Canada	Male	USA	01:13:05	06:50:15	04:39:48	12:55:18
432	2014	7	27	Canada	Male	USA	01:28:07	06:56:26	04:20:53	12:57:23
433	2014	7	27	Canada	Male	MEX	01:25:14	06:55:04	04:30:30	12:59:04
434	2014	7	27	Canada	Male	CAN	01:18:17	06:17:22	05:11:43	13:00:35
435	2014	7	27	Canada	Male	USA	01:14:34	06:32:40	05:01:04	13:00:45
436	2014	7	27	Canada	Male	CAN	01:05:23	06:34:37	05:13:23	13:01:30
437	2014	7	27	Canada	Male	BGR	01:20:34	06:48:16	04:45:20	13:02:11
438	2014	7	27	Canada	Male	USA	01:09:55	06:04:28	05:38:37	13:02:21
439	2014	7	27	Canada	Male	USA	01:18:12	06:36:33	04:56:40	13:02:52
440	2014	7	27	Canada	Male	ZAF	01:30:09	06:32:29	04:42:35	13:04:12
441	2014	7	27	Canada	Male	PRY	01:21:49	06:25:32	05:00:57	13:04:26
442	2014	7	27	Canada	Male	ARM	01:08:21	06:43:57	05:03:28	13:05:12
443	2014	7	27	Canada	Male	USA	01:07:06	06:52:22	04:57:43	13:09:56
444	2014	7	27	Canada	Male	CAN	01:20:36	06:47:10	04:55:06	13:13:12
445	2014	7	27	Canada	Male	DNK	01:26:35	06:19:26	05:14:55	13:13:33
446	2014	7	27	Canada	Male	USA	01:01:11	06:20:35	05:44:22	13:15:31
447	2014	7	27	Canada	Male	USA	01:24:15	06:44:41	04:51:55	13:17:40
448	2014	7	27	Canada	Male	USA	01:21:13	07:03:57	04:34:11	13:18:34
449	2014	7	27	Canada	Male	CAN	01:33:26	06:55:41	04:37:47	13:18:48
450	2014	7	27	Canada	Male	USA	01:35:02	06:53:34	04:40:37	13:20:02
451	2014	7	27	Canada	Male	USA	01:16:22	06:07:31	05:46:27	13:22:20
452	2014	7	27	Canada	Male	USA	01:05:03	06:55:36	05:10:13	13:24:38
453	2014	7	27	Canada	Male	USA	01:05:22	07:04:00	05:01:04	13:26:50
454	2014	7	27	Canada	Male	CAN	01:19:56	06:56:48	04:55:34	13:28:10
455	2014	7	27	Canada	Male	USA	01:23:05	07:12:28	04:35:03	13:29:19
456	2014	7	27	Canada	Male	CAN	01:25:42	06:58:40	04:49:32	13:30:04
457	2014	7	27	Canada	Male	USA	01:14:38	06:26:24	05:41:07	13:30:58
458	2014	7	27	Canada	Male	GBR	01:15:09	06:35:55	05:21:10	13:31:29
459	2014	7	27	Canada	Male	COD	01:23:52	06:53:57	05:01:48	13:32:36
460	2014	7	27	Canada	Male	NZL	01:18:14	06:54:36	04:53:56	13:32:46
461	2014	7	27	Canada	Male	USA	01:18:29	06:40:10	05:28:33	13:34:08
462	2014	7	27	Canada	Male	CAN	01:34:40	06:37:31	05:08:42	13:35:50
463	2014	7	27	Canada	Male	USA	01:34:24	06:52:47	04:54:26	13:38:03
464	2014	7	27	Canada	Male	GBR	01:14:31	06:53:58	05:07:45	13:38:21
465	2014	7	27	Canada	Male	USA	01:14:46	06:42:51	05:26:51	13:39:31
466	2014	7	27	Canada	Male	CAN	01:16:39	06:44:50	05:27:39	13:39:48
467	2014	7	27	Canada	Male	USA	01:27:21	06:35:57	05:27:24	13:40:53
468	2014	7	27	Canada	Male	MEX	01:21:07	07:12:39	04:49:32	13:42:38
469	2014	7	27	Canada	Male	USA	01:09:27	06:13:22	06:15:13	13:47:22
470	2014	7	27	Canada	Male	USA	01:20:37	06:53:52	05:11:12	13:48:19
471	2014	7	27	Canada	Male	AUS	01:28:03	07:15:52	04:53:35	13:49:40
472	2014	7	27	Canada	Male	USA	01:23:16	06:34:53	05:35:18	13:53:10
473	2014	7	27	Canada	Male	USA	01:31:45	06:39:55	05:30:49	13:56:39
474	2014	7	27	Canada	Male	CAN	01:22:32	06:57:10	05:32:06	14:01:11
475	2014	7	27	Canada	Male	USA	01:37:32	07:03:59	05:08:30	14:04:38
476	2014	7	27	Canada	Male	USA	01:25:37	06:51:02	05:24:12	14:08:14
477	2014	7	27	Canada	Male	USA	01:36:06	07:01:25	05:17:29	14:08:23
478	2014	7	27	Canada	Male	GTM	01:20:49	07:11:46	05:16:00	14:09:12
479	2014	7	27	Canada	Male	USA	01:13:51	06:30:47	06:09:41	14:09:15
480	2014	7	27	Canada	Male	CAN	01:26:09	07:43:46	04:45:07	14:10:08
481	2014	7	27	Canada	Male	USA	01:29:16	06:32:09	06:02:46	14:15:18
482	2014	7	27	Canada	Male	CAN	01:23:26	06:48:55	05:46:18	14:16:31
483	2014	7	27	Canada	Male	CAN	01:33:06	07:29:35	04:59:13	14:17:20
484	2014	7	27	Canada	Male	USA	01:58:38	07:20:30	04:42:28	14:18:02
485	2014	7	27	Canada	Male	USA	01:21:06	07:19:36	05:12:01	14:18:20
486	2014	7	27	Canada	Male	USA	01:22:28	07:21:36	05:23:30	14:19:22
487	2014	7	27	Canada	Male	USA	01:23:14	06:22:02	06:20:12	14:19:31
488	2014	7	27	Canada	Male	USA	01:06:24	08:26:20	04:33:30	14:22:17
489	2014	7	27	Canada	Male	USA	01:29:28	07:46:15	04:52:01	14:25:01
490	2014	7	27	Canada	Male	USA	01:26:03	07:02:16	05:47:30	14:25:30
491	2014	7	27	Canada	Male	USA	01:23:26	07:39:18	04:58:49	14:28:38
492	2014	7	27	Canada	Male	CAN	01:25:11	07:07:36	05:40:07	14:28:49
493	2014	7	27	Canada	Male	CAN	01:23:48	07:29:22	05:16:28	14:29:31
494	2014	7	27	Canada	Male	CAN	01:36:23	06:52:27	05:48:16	14:32:31
495	2014	7	27	Canada	Male	CAN	01:47:02	07:09:09	05:21:37	14:36:13
496	2014	7	27	Canada	Male	BRA	01:11:26	07:10:11	06:10:30	14:43:49
497	2014	7	27	Canada	Male	CAN	01:12:40	07:14:46	06:07:10	14:48:05
498	2014	7	27	Canada	Male	USA	01:26:55	07:36:19	05:35:30	14:56:44
499	2014	7	27	Canada	Male	CAN	01:30:25	07:34:50	05:38:43	15:02:36
500	2014	7	27	Canada	Male	CAN	01:32:49	07:12:35	06:01:13	15:03:49
501	2014	7	27	Canada	Male	USA	01:35:11	07:41:04	05:33:31	15:04:40
502	2014	7	27	Canada	Male	USA	01:07:47	08:04:55	05:39:10	15:09:47
503	2014	7	27	Canada	Male	CAN	01:17:56	06:22:14	07:15:13	15:10:54
504	2014	7	27	Canada	Male	CAN	01:27:05	07:30:19	06:03:05	15:14:35
505	2014	7	27	Canada	Male	USA	01:11:00	08:12:54	05:47:08	15:20:03
506	2014	7	27	Canada	Male	COL	01:34:03	07:46:03	05:41:01	15:24:30
507	2014	7	27	Canada	Male	CAN	01:18:45	07:09:15	06:35:36	15:25:15
508	2014	7	27	Canada	Male	USA	01:20:16	07:13:07	06:39:27	15:33:04
509	2014	7	27	Canada	Male	USA	01:24:45	07:32:10	06:13:24	15:33:24
510	2014	7	27	Canada	Male	USA	01:48:43	07:58:21	05:42:21	15:39:52
511	2014	7	27	Canada	Male	USA	01:23:56	08:07:46	06:02:57	15:48:05
512	2014	7	27	Canada	Male	MEX	01:27:31	07:30:49	06:34:44	15:48:37
513	2014	7	27	Canada	Male	USA	01:26:40	07:46:39	06:15:48	15:50:18
514	2014	7	27	Canada	Male	USA	01:39:54	08:08:09	05:55:30	15:54:38
515	2014	7	27	Canada	Male	USA	01:29:08	07:37:41	06:35:33	15:57:40
516	2014	7	27	Canada	Male	USA	01:58:26	07:32:43	06:16:13	16:04:55
517	2014	7	27	Canada	Male	CAN	01:21:58	06:58:05	07:32:33	16:07:13
518	2014	7	27	Canada	Male	AUS	01:21:09	07:32:07	06:52:00	16:07:42
519	2014	7	27	Canada	Male	MEX	01:37:35	08:17:33	06:02:52	16:18:16
520	2014	7	27	Canada	Male	USA	02:06:10	08:10:44	05:55:17	16:32:58
521	2014	7	27	Canada	Male	USA	01:41:37	08:08:24	06:27:57	16:35:09
522	2014	7	27	Canada	Male	USA	01:28:04	08:50:05	06:04:27	16:35:55
523	2014	7	27	Canada	Male	CAN	01:08:44	05:06:01	03:10:13	09:28:23
524	2014	7	27	Canada	Male	USA	00:55:59	05:14:15	03:21:55	09:36:30
525	2014	7	27	Canada	Male	USA	01:03:20	05:18:51	03:21:08	09:48:48
526	2014	7	27	Canada	Male	CHE	00:57:51	05:28:21	03:35:07	10:07:53
527	2014	7	27	Canada	Male	USA	00:53:43	05:26:46	03:49:57	10:14:18
528	2014	7	27	Canada	Male	CAN	01:10:11	05:22:51	03:38:02	10:16:57
529	2014	7	27	Canada	Male	CAN	01:05:36	05:22:24	03:49:45	10:21:47
530	2014	7	27	Canada	Male	CAN	01:04:30	05:34:00	03:45:03	10:29:27
531	2014	7	27	Canada	Male	USA	01:09:53	05:35:21	03:40:18	10:30:28
532	2014	7	27	Canada	Male	USA	01:15:14	05:02:05	04:10:02	10:32:32
533	2014	7	27	Canada	Male	AUS	01:18:34	05:40:13	03:35:55	10:40:36
534	2014	7	27	Canada	Male	AUS	01:07:11	05:28:43	04:00:15	10:43:02
535	2014	7	27	Canada	Male	CAN	01:20:07	05:35:38	03:42:39	10:44:11
536	2014	7	27	Canada	Male	CAN	01:08:34	05:36:37	03:51:34	10:45:07
537	2014	7	27	Canada	Male	USA	01:06:39	05:37:50	03:53:27	10:46:35
538	2014	7	27	Canada	Male	USA	01:10:03	05:25:43	04:01:28	10:47:03
539	2014	7	27	Canada	Male	CAN	01:05:25	05:40:02	03:55:40	10:47:16
540	2014	7	27	Canada	Male	CAN	00:53:39	06:01:26	03:45:44	10:47:30
541	2014	7	27	Canada	Male	USA	01:10:46	05:49:20	03:56:42	11:03:46
542	2014	7	27	Canada	Male	CAN	01:12:30	05:35:46	04:12:28	11:06:14
543	2014	7	27	Canada	Male	CAN	01:10:54	05:34:55	04:15:40	11:06:53
544	2014	7	27	Canada	Male	DEU	01:08:37	05:34:56	04:17:28	11:07:59
545	2014	7	27	Canada	Male	USA	01:07:00	05:29:39	04:25:48	11:08:22
546	2014	7	27	Canada	Male	USA	00:59:21	05:38:24	04:24:31	11:08:51
547	2014	7	27	Canada	Male	USA	01:04:44	05:48:01	04:11:50	11:12:27
548	2014	7	27	Canada	Male	USA	01:04:59	05:40:15	04:22:47	11:15:40
549	2014	7	27	Canada	Male	USA	01:00:45	05:49:40	04:18:15	11:15:58
550	2014	7	27	Canada	Male	CAN	01:15:32	06:08:50	03:45:38	11:17:45
551	2014	7	27	Canada	Male	CAN	01:13:49	05:42:22	04:15:18	11:18:56
552	2014	7	27	Canada	Male	USA	01:16:27	05:55:21	04:00:26	11:19:57
553	2014	7	27	Canada	Male	PER	01:12:10	05:51:08	04:10:24	11:21:17
554	2014	7	27	Canada	Male	USA	01:10:58	05:44:12	04:15:50	11:25:37
555	2014	7	27	Canada	Male	CAN	01:14:04	05:51:42	04:13:08	11:26:11
556	2014	7	27	Canada	Male	USA	01:01:01	05:54:35	04:17:06	11:27:10
557	2014	7	27	Canada	Male	USA	01:16:55	06:02:26	04:00:59	11:27:28
558	2014	7	27	Canada	Male	USA	01:16:50	05:44:13	04:16:36	11:27:59
559	2014	7	27	Canada	Male	CAN	01:03:02	05:50:50	04:25:39	11:28:27
560	2014	7	27	Canada	Male	CAN	01:00:32	05:58:26	04:23:48	11:28:45
561	2014	7	27	Canada	Male	CAN	01:17:38	06:07:23	03:59:19	11:28:47
562	2014	7	27	Canada	Male	CAN	01:13:12	06:16:23	03:50:25	11:28:59
563	2014	7	27	Canada	Male	USA	01:20:41	05:52:26	04:04:19	11:30:55
564	2014	7	27	Canada	Male	CAN	01:23:22	06:02:02	03:54:27	11:31:57
565	2014	7	27	Canada	Male	USA	01:07:01	06:04:08	04:15:08	11:33:41
566	2014	7	27	Canada	Male	USA	01:16:11	06:15:12	03:59:11	11:40:27
567	2014	7	27	Canada	Male	HKG	01:20:18	05:58:49	04:10:28	11:41:14
568	2014	7	27	Canada	Male	NLD	01:08:24	05:35:40	04:54:28	11:45:06
569	2014	7	27	Canada	Male	USA	01:01:49	05:57:40	04:35:29	11:45:21
570	2014	7	27	Canada	Male	USA	00:55:50	05:53:45	04:51:22	11:46:52
571	2014	7	27	Canada	Male	USA	01:13:07	06:15:21	04:13:27	11:48:39
572	2014	7	27	Canada	Male	CAN	00:59:49	05:46:15	04:53:10	11:48:45
573	2014	7	27	Canada	Male	USA	01:04:19	06:05:41	04:32:51	11:49:29
574	2014	7	27	Canada	Male	CAN	01:19:05	05:53:08	04:25:41	11:49:57
575	2014	7	27	Canada	Male	USA	01:07:14	05:45:29	04:49:24	11:50:24
576	2014	7	27	Canada	Male	ISR	01:08:17	05:43:41	04:52:34	11:52:12
577	2014	7	27	Canada	Male	USA	01:05:50	05:52:16	04:45:45	11:52:53
578	2014	7	27	Canada	Male	CAN	01:21:58	06:00:28	04:23:30	11:54:17
579	2014	7	27	Canada	Male	CAN	01:17:15	06:10:02	04:21:38	11:57:05
580	2014	7	27	Canada	Male	CAN	01:12:48	06:03:15	04:28:50	11:57:34
581	2014	7	27	Canada	Male	CAN	01:16:01	06:13:03	04:21:51	12:00:33
582	2014	7	27	Canada	Male	USA	01:07:32	05:59:02	04:49:19	12:02:39
583	2014	7	27	Canada	Male	USA	01:10:39	06:17:45	04:26:31	12:04:54
584	2014	7	27	Canada	Male	CAN	01:00:08	06:14:21	04:46:10	12:05:33
585	2014	7	27	Canada	Male	CAN	01:09:13	06:12:57	04:36:04	12:07:19
586	2014	7	27	Canada	Male	CAN	01:30:30	06:30:13	04:01:34	12:12:12
587	2014	7	27	Canada	Male	USA	01:08:41	06:17:46	04:31:45	12:12:15
588	2014	7	27	Canada	Male	USA	01:18:53	05:49:11	04:57:36	12:13:46
589	2014	7	27	Canada	Male	CAN	01:16:43	06:13:46	04:33:00	12:14:22
590	2014	7	27	Canada	Male	USA	01:10:45	06:04:48	04:40:46	12:14:46
591	2014	7	27	Canada	Male	CAN	01:22:42	05:43:02	04:56:39	12:15:31
592	2014	7	27	Canada	Male	USA	01:20:29	05:49:42	04:56:14	12:16:17
593	2014	7	27	Canada	Male	CAN	01:07:20	05:48:27	05:18:06	12:19:19
594	2014	7	27	Canada	Male	CAN	01:20:31	06:09:34	04:34:06	12:20:07
595	2014	7	27	Canada	Male	CAN	00:52:13	06:31:25	04:45:28	12:20:42
596	2014	7	27	Canada	Male	CAN	01:16:54	06:09:14	04:45:23	12:23:57
597	2014	7	27	Canada	Male	CAN	01:04:39	06:17:22	04:56:35	12:28:48
598	2014	7	27	Canada	Male	CAN	01:24:02	05:57:27	04:59:07	12:29:23
599	2014	7	27	Canada	Male	USA	01:06:52	06:41:34	04:39:10	12:33:30
600	2014	7	27	Canada	Male	USA	01:20:38	06:06:17	04:55:25	12:34:16
601	2014	7	27	Canada	Male	USA	01:19:20	05:54:50	05:14:01	12:34:50
602	2014	7	27	Canada	Male	CAN	01:05:37	06:08:06	05:15:06	12:36:40
603	2014	7	27	Canada	Male	USA	01:18:25	06:02:40	05:09:12	12:37:12
604	2014	7	27	Canada	Male	USA	00:55:57	06:55:24	04:36:53	12:37:22
605	2014	7	27	Canada	Male	USA	01:29:18	06:34:34	04:16:48	12:37:42
606	2014	7	27	Canada	Male	USA	01:09:11	06:36:40	04:42:51	12:38:49
607	2014	7	27	Canada	Male	USA	01:17:19	06:15:42	05:00:22	12:43:20
608	2014	7	27	Canada	Male	USA	01:24:31	06:49:50	04:16:21	12:44:15
609	2014	7	27	Canada	Male	USA	01:22:55	06:35:27	04:28:13	12:44:25
610	2014	7	27	Canada	Male	USA	01:07:24	06:16:54	05:10:16	12:45:33
611	2014	7	27	Canada	Male	CAN	01:15:00	06:10:57	05:04:36	12:45:53
612	2014	7	27	Canada	Male	USA	01:24:47	06:06:59	05:05:49	12:48:28
613	2014	7	27	Canada	Male	CAN	01:23:22	06:46:02	04:29:36	12:48:55
614	2014	7	27	Canada	Male	USA	01:09:53	06:05:27	05:32:22	12:53:19
615	2014	7	27	Canada	Male	CAN	01:32:30	06:26:30	04:44:02	12:55:33
616	2014	7	27	Canada	Male	CAN	01:16:35	06:32:50	04:59:58	12:56:48
617	2014	7	27	Canada	Male	USA	01:25:43	06:40:26	04:29:03	12:57:03
618	2014	7	27	Canada	Male	USA	01:27:51	06:13:11	05:09:05	12:57:10
619	2014	7	27	Canada	Male	USA	01:31:22	06:31:44	04:43:04	13:01:43
620	2014	7	27	Canada	Male	CAN	01:23:40	06:24:00	05:06:03	13:03:05
621	2014	7	27	Canada	Male	USA	01:14:38	06:17:51	05:19:46	13:03:31
622	2014	7	27	Canada	Male	USA	01:20:44	06:37:01	04:41:11	13:04:05
623	2014	7	27	Canada	Male	USA	01:14:15	06:44:11	04:53:31	13:04:34
624	2014	7	27	Canada	Male	USA	01:20:03	06:28:10	05:07:28	13:04:55
625	2014	7	27	Canada	Male	AUS	01:13:43	06:28:36	05:15:31	13:05:26
626	2014	7	27	Canada	Male	CAN	01:16:15	06:32:24	05:03:27	13:06:50
627	2014	7	27	Canada	Male	USA	01:16:52	06:39:03	04:58:49	13:07:25
628	2014	7	27	Canada	Male	USA	01:03:23	06:35:42	05:16:50	13:08:06
629	2014	7	27	Canada	Male	CAN	01:33:55	07:07:12	04:12:19	13:08:36
630	2014	7	27	Canada	Male	USA	01:30:08	06:57:12	04:27:27	13:08:50
631	2014	7	27	Canada	Male	USA	01:17:45	06:27:07	05:10:26	13:11:32
632	2014	7	27	Canada	Male	CAN	01:06:31	06:52:48	04:58:30	13:12:16
633	2014	7	27	Canada	Male	USA	01:22:53	06:27:31	05:01:49	13:13:03
634	2014	7	27	Canada	Male	USA	01:10:10	06:52:16	04:59:31	13:15:04
635	2014	7	27	Canada	Male	USA	01:11:33	06:22:06	05:23:46	13:15:33
636	2014	7	27	Canada	Male	USA	01:19:27	06:17:10	05:28:56	13:15:36
637	2014	7	27	Canada	Male	CAN	01:17:08	06:27:51	05:14:55	13:16:17
638	2014	7	27	Canada	Male	CAN	01:25:08	06:35:03	05:03:49	13:16:52
639	2014	7	27	Canada	Male	CAN	00:55:17	06:53:13	05:22:24	13:20:50
640	2014	7	27	Canada	Male	USA	01:14:45	07:06:10	04:49:55	13:21:24
641	2014	7	27	Canada	Male	USA	01:06:50	06:17:12	05:43:28	13:21:48
642	2014	7	27	Canada	Male	USA	01:13:13	07:11:03	04:42:33	13:22:35
643	2014	7	27	Canada	Male	CAN	01:20:53	06:19:13	05:28:59	13:23:01
644	2014	7	27	Canada	Male	AUS	00:54:23	06:49:19	05:30:11	13:25:54
645	2014	7	27	Canada	Male	USA	01:13:54	06:57:53	05:05:06	13:26:58
646	2014	7	27	Canada	Male	USA	01:19:00	06:45:52	05:07:52	13:27:15
647	2014	7	27	Canada	Male	USA	01:16:16	06:57:40	05:03:17	13:29:14
648	2014	7	27	Canada	Male	CAN	01:32:07	06:38:46	05:07:25	13:31:19
649	2014	7	27	Canada	Male	CAN	01:21:31	06:52:08	05:05:49	13:32:10
650	2014	7	27	Canada	Male	USA	01:22:27	06:42:57	05:14:39	13:34:18
651	2014	7	27	Canada	Male	CAN	01:25:55	06:43:59	05:12:52	13:35:09
652	2014	7	27	Canada	Male	CAN	01:16:25	06:25:34	05:38:54	13:36:10
653	2014	7	27	Canada	Male	CAN	01:23:54	07:09:12	04:48:20	13:37:42
654	2014	7	27	Canada	Male	USA	01:17:07	07:04:32	05:01:22	13:38:36
655	2014	7	27	Canada	Male	URY	01:11:01	06:13:55	06:05:15	13:38:54
656	2014	7	27	Canada	Male	USA	01:31:50	07:04:05	04:41:28	13:39:04
657	2014	7	27	Canada	Male	CAN	01:26:46	07:14:58	04:52:14	13:42:55
658	2014	7	27	Canada	Male	CAN	01:23:09	07:15:20	04:43:23	13:44:19
659	2014	7	27	Canada	Male	CAN	01:15:45	06:43:37	05:31:02	13:45:47
660	2014	7	27	Canada	Male	USA	01:25:26	07:23:15	04:42:36	13:46:38
661	2014	7	27	Canada	Male	USA	01:23:46	06:32:09	05:34:14	13:46:52
662	2014	7	27	Canada	Male	USA	01:24:22	06:21:47	05:53:15	13:50:32
663	2014	7	27	Canada	Male	USA	01:25:21	06:39:49	05:27:40	13:51:04
664	2014	7	27	Canada	Male	USA	01:09:16	06:26:29	06:05:32	13:51:20
665	2014	7	27	Canada	Male	USA	00:55:44	06:55:55	05:44:53	13:52:43
666	2014	7	27	Canada	Male	USA	01:25:19	06:40:50	05:37:33	13:53:09
667	2014	7	27	Canada	Male	USA	01:17:02	06:05:58	06:17:06	13:53:10
668	2014	7	27	Canada	Male	USA	01:16:41	07:09:14	05:17:03	13:53:20
669	2014	7	27	Canada	Male	USA	01:10:06	06:05:02	06:24:16	13:53:40
670	2014	7	27	Canada	Male	USA	01:07:20	06:11:31	06:23:02	13:54:26
671	2014	7	27	Canada	Male	CAN	01:32:51	06:37:42	05:35:33	13:55:40
672	2014	7	27	Canada	Male	USA	01:43:55	07:10:22	04:46:59	13:55:41
673	2014	7	27	Canada	Male	CAN	01:31:04	06:30:00	05:29:54	13:55:48
674	2014	7	27	Canada	Male	USA	01:24:42	06:45:03	05:35:52	13:55:56
675	2014	7	27	Canada	Male	USA	01:13:53	06:58:15	05:27:07	13:56:14
676	2014	7	27	Canada	Male	USA	01:30:15	07:18:51	04:48:52	13:57:39
677	2014	7	27	Canada	Male	CAN	01:18:39	05:56:03	06:33:33	13:58:00
678	2014	7	27	Canada	Male	CAN	01:27:50	07:15:39	05:03:18	13:58:33
679	2014	7	27	Canada	Male	USA	01:22:51	07:26:28	04:56:17	13:59:47
680	2014	7	27	Canada	Male	USA	01:08:54	06:48:01	05:38:25	13:59:52
681	2014	7	27	Canada	Male	CAN	01:26:52	06:46:34	05:27:00	14:01:26
682	2014	7	27	Canada	Male	USA	00:56:28	06:23:53	06:32:51	14:02:25
683	2014	7	27	Canada	Male	CAN	01:18:29	06:51:44	05:43:41	14:05:05
684	2014	7	27	Canada	Male	CAN	01:29:24	06:46:19	05:39:37	14:06:26
685	2014	7	27	Canada	Male	CAN	01:26:43	07:34:52	04:48:36	14:06:36
686	2014	7	27	Canada	Male	CAN	01:33:32	07:01:59	05:17:34	14:09:53
687	2014	7	27	Canada	Male	CAN	01:24:08	06:47:31	05:47:55	14:13:49
688	2014	7	27	Canada	Male	USA	01:32:43	06:46:42	05:44:24	14:14:43
689	2014	7	27	Canada	Male	ZAF	01:15:55	06:24:22	06:22:49	14:15:08
690	2014	7	27	Canada	Male	USA	00:59:49	06:23:20	06:39:58	14:15:18
691	2014	7	27	Canada	Male	USA	01:22:31	07:09:59	05:26:18	14:16:48
692	2014	7	27	Canada	Male	CAN	01:35:50	07:18:53	05:06:04	14:18:28
693	2014	7	27	Canada	Male	CAN	01:35:04	06:48:06	05:44:48	14:19:25
694	2014	7	27	Canada	Male	CAN	01:27:06	06:48:14	05:55:13	14:20:31
695	2014	7	27	Canada	Male	USA	01:20:24	07:08:31	05:30:52	14:20:53
696	2014	7	27	Canada	Male	USA	00:59:20	06:54:21	06:16:27	14:21:08
697	2014	7	27	Canada	Male	USA	01:26:44	07:00:32	05:39:17	14:21:46
698	2014	7	27	Canada	Male	MEX	01:30:38	07:15:37	05:11:26	14:22:29
699	2014	7	27	Canada	Male	CAN	01:16:56	06:32:35	06:12:30	14:24:17
700	2014	7	27	Canada	Male	CAN	01:26:43	06:55:43	05:47:18	14:24:47
701	2014	7	27	Canada	Male	CAN	01:22:38	07:06:27	05:38:18	14:26:01
702	2014	7	27	Canada	Male	USA	01:19:24	07:19:36	05:34:52	14:27:02
703	2014	7	27	Canada	Male	USA	01:23:27	07:28:44	05:17:37	14:27:26
704	2014	7	27	Canada	Male	USA	01:43:34	06:54:19	05:34:05	14:27:41
705	2014	7	27	Canada	Male	USA	01:24:01	07:16:52	05:35:22	14:28:31
706	2014	7	27	Canada	Male	CAN	01:34:22	07:17:34	05:22:24	14:28:40
707	2014	7	27	Canada	Male	USA	01:14:52	06:48:22	06:07:29	14:29:19
708	2014	7	27	Canada	Male	USA	01:18:20	07:06:39	05:47:59	14:30:12
709	2014	7	27	Canada	Male	CAN	01:17:38	07:37:23	05:11:07	14:32:13
710	2014	7	27	Canada	Male	USA	01:23:36	07:51:25	05:00:09	14:32:23
711	2014	7	27	Canada	Male	USA	01:27:55	06:43:27	06:05:06	14:33:10
712	2014	7	27	Canada	Male	USA	01:09:07	07:12:30	05:42:32	14:35:37
713	2014	7	27	Canada	Male	USA	01:20:45	06:18:54	06:48:55	14:38:26
714	2014	7	27	Canada	Male	CAN	01:25:12	07:17:52	05:26:34	14:39:03
715	2014	7	27	Canada	Male	GBR	01:03:00	07:21:30	06:02:15	14:39:09
716	2014	7	27	Canada	Male	CAN	01:21:25	07:18:26	05:43:03	14:41:33
717	2014	7	27	Canada	Male	CAN	01:19:31	07:43:46	05:17:55	14:41:45
718	2014	7	27	Canada	Male	USA	01:12:56	07:09:00	06:09:23	14:42:06
719	2014	7	27	Canada	Male	CAN	01:40:50	06:47:36	05:59:20	14:43:53
720	2014	7	27	Canada	Male	USA	01:18:41	07:18:35	05:37:14	14:47:44
721	2014	7	27	Canada	Male	MYS	01:23:41	06:53:40	06:07:48	14:50:44
722	2014	7	27	Canada	Male	CAN	01:29:38	07:26:47	05:41:16	14:52:28
723	2014	7	27	Canada	Male	USA	01:48:34	07:14:44	05:33:56	14:53:08
724	2014	7	27	Canada	Male	CHN	01:37:50	07:41:03	05:26:16	14:55:02
725	2014	7	27	Canada	Male	USA	01:20:15	07:38:49	05:39:21	14:57:20
726	2014	7	27	Canada	Male	USA	01:22:43	07:34:24	05:47:25	15:02:16
727	2014	7	27	Canada	Male	CAN	01:29:49	07:19:19	05:58:54	15:02:36
728	2014	7	27	Canada	Male	CAN	01:18:53	06:57:17	05:49:28	15:03:24
729	2014	7	27	Canada	Male	CAN	01:29:21	07:33:34	05:43:32	15:04:12
730	2014	7	27	Canada	Male	USA	01:45:23	07:41:21	05:21:43	15:06:11
731	2014	7	27	Canada	Male	USA	01:38:37	07:08:50	06:02:26	15:06:59
732	2014	7	27	Canada	Male	USA	01:37:13	07:22:36	05:43:30	15:09:06
733	2014	7	27	Canada	Male	USA	01:19:33	07:17:46	06:14:19	15:10:23
734	2014	7	27	Canada	Male	CAN	01:15:28	07:16:52	06:25:03	15:10:40
735	2014	7	27	Canada	Male	USA	01:42:37	07:07:02	06:07:02	15:13:04
736	2014	7	27	Canada	Male	CAN	01:29:11	07:39:42	05:48:48	15:13:43
737	2014	7	27	Canada	Male	USA	01:02:43	07:37:24	06:12:11	15:15:53
738	2014	7	27	Canada	Male	USA	01:25:21	07:31:05	05:59:32	15:15:55
739	2014	7	27	Canada	Male	GBR	01:46:25	07:43:15	05:28:48	15:19:31
740	2014	7	27	Canada	Male	JPN	01:34:37	07:53:25	05:28:24	15:30:12
741	2014	7	27	Canada	Male	USA	01:55:56	07:32:33	05:43:44	15:32:32
742	2014	7	27	Canada	Male	CAN	01:26:00	07:45:29	06:00:57	15:34:12
743	2014	7	27	Canada	Male	CAN	01:20:23	08:18:50	05:35:56	15:36:31
744	2014	7	27	Canada	Male	USA	01:34:30	07:46:02	06:01:24	15:36:39
745	2014	7	27	Canada	Male	USA	01:22:17	08:18:06	05:35:36	15:37:38
746	2014	7	27	Canada	Male	USA	01:30:13	07:44:08	05:55:59	15:38:48
747	2014	7	27	Canada	Male	USA	01:37:04	08:12:23	05:32:30	15:44:05
748	2014	7	27	Canada	Male	USA	01:36:53	08:02:42	05:48:50	15:45:48
749	2014	7	27	Canada	Male	CAN	01:39:25	07:56:32	05:52:15	15:48:51
750	2014	7	27	Canada	Male	CAN	01:30:57	07:00:27	07:02:59	15:53:24
751	2014	7	27	Canada	Male	CAN	01:17:57	08:29:52	05:42:20	15:55:06
752	2014	7	27	Canada	Male	CAN	01:26:50	08:10:42	05:59:16	16:02:29
753	2014	7	27	Canada	Male	CAN	01:25:24	08:31:28	05:48:07	16:06:31
754	2014	7	27	Canada	Male	USA	01:25:17	07:53:00	06:24:57	16:07:47
755	2014	7	27	Canada	Male	USA	01:46:34	07:49:17	06:12:46	16:08:09
756	2014	7	27	Canada	Male	USA	01:39:42	08:08:55	06:07:46	16:10:56
757	2014	7	27	Canada	Male	USA	01:25:55	08:16:07	06:11:00	16:12:34
758	2014	7	27	Canada	Male	USA	01:26:53	07:57:15	06:32:45	16:15:53
759	2014	7	27	Canada	Male	MEX	01:28:17	08:23:04	06:07:21	16:20:54
760	2014	7	27	Canada	Male	USA	01:41:02	08:30:24	05:48:04	16:21:03
761	2014	7	27	Canada	Male	USA	01:47:36	08:13:07	06:19:21	16:26:30
762	2014	7	27	Canada	Male	CAN	01:28:54	08:01:22	06:38:01	16:29:33
763	2014	7	27	Canada	Male	CAN	01:38:46	07:35:54	07:09:38	16:37:20
764	2014	7	27	Canada	Male	CAN	01:40:17	08:20:20	06:22:30	16:38:27
765	2014	7	27	Canada	Male	CAN	01:12:57	07:25:42	07:37:19	16:39:42
766	2014	7	27	Canada	Male	AUS	01:14:13	08:33:27	06:40:30	16:43:14
767	2014	7	27	Canada	Male	CAN	01:06:56	05:25:57	03:31:41	10:09:14
768	2014	7	27	Canada	Male	USA	01:14:09	05:29:56	03:19:06	10:10:16
769	2014	7	27	Canada	Male	CAN	00:56:36	05:39:14	03:31:16	10:11:39
770	2014	7	27	Canada	Male	CAN	01:07:57	05:28:47	03:37:43	10:19:04
771	2014	7	27	Canada	Male	BRA	01:08:59	05:40:12	03:27:19	10:24:04
772	2014	7	27	Canada	Male	USA	01:07:18	05:34:14	03:33:30	10:24:37
773	2014	7	27	Canada	Male	USA	01:09:51	05:27:46	03:43:33	10:25:43
774	2014	7	27	Canada	Male	AUS	01:14:00	05:28:23	03:36:06	10:25:54
775	2014	7	27	Canada	Male	CAN	01:16:37	05:26:01	03:37:47	10:26:41
776	2014	7	27	Canada	Male	USA	01:01:17	05:28:15	03:53:01	10:29:38
777	2014	7	27	Canada	Male	CAN	01:16:21	05:44:23	03:34:34	10:43:36
778	2014	7	27	Canada	Male	USA	01:04:35	05:47:21	03:52:15	10:48:55
779	2014	7	27	Canada	Male	CAN	01:05:47	05:29:08	04:09:27	10:51:11
780	2014	7	27	Canada	Male	CAN	01:09:05	05:46:44	03:47:56	10:51:21
781	2014	7	27	Canada	Male	CAN	01:08:22	05:30:17	04:11:53	10:54:43
782	2014	7	27	Canada	Male	USA	01:01:28	05:33:16	04:14:39	10:56:28
783	2014	7	27	Canada	Male	HKG	01:02:27	06:03:47	03:45:37	10:58:27
784	2014	7	27	Canada	Male	VAT	01:07:05	05:56:31	03:55:32	11:05:58
785	2014	7	27	Canada	Male	USA	01:22:37	05:25:36	04:11:46	11:07:09
786	2014	7	27	Canada	Male	JPN	01:04:25	05:41:39	04:18:42	11:11:56
787	2014	7	27	Canada	Male	USA	01:12:25	05:48:02	04:09:55	11:16:36
788	2014	7	27	Canada	Male	USA	01:17:25	05:30:29	04:22:08	11:16:54
789	2014	7	27	Canada	Male	CAN	01:09:17	06:00:18	03:58:16	11:19:45
790	2014	7	27	Canada	Male	USA	00:51:03	05:47:31	04:38:50	11:22:57
791	2014	7	27	Canada	Male	USA	01:11:08	06:03:44	03:57:17	11:24:13
792	2014	7	27	Canada	Male	USA	01:05:44	05:51:03	04:25:16	11:28:03
793	2014	7	27	Canada	Male	USA	01:10:19	06:12:24	04:00:32	11:31:14
794	2014	7	27	Canada	Male	ZAF	01:14:12	05:55:24	04:13:56	11:34:34
795	2014	7	27	Canada	Male	USA	01:20:36	05:59:08	04:04:27	11:35:00
796	2014	7	27	Canada	Male	USA	01:10:13	06:11:55	04:05:39	11:35:08
797	2014	7	27	Canada	Male	USA	01:02:00	06:14:48	04:07:57	11:36:05
798	2014	7	27	Canada	Male	CAN	01:24:48	05:33:34	04:33:13	11:37:19
799	2014	7	27	Canada	Male	CAN	01:14:48	06:03:49	04:07:27	11:37:49
800	2014	7	27	Canada	Male	USA	01:31:51	05:52:27	04:04:28	11:38:19
801	2014	7	27	Canada	Male	USA	01:21:43	05:50:35	04:18:11	11:38:28
802	2014	7	27	Canada	Male	CAN	01:02:52	05:34:01	04:56:31	11:39:30
803	2014	7	27	Canada	Male	CAN	01:22:23	05:28:27	04:41:59	11:41:03
804	2014	7	27	Canada	Male	USA	01:08:19	06:02:18	04:23:59	11:42:42
805	2014	7	27	Canada	Male	CAN	01:08:28	06:09:33	04:17:33	11:43:46
806	2014	7	27	Canada	Male	USA	01:09:50	06:13:46	04:10:21	11:45:01
807	2014	7	27	Canada	Male	CAN	01:21:11	06:09:20	04:06:05	11:45:19
808	2014	7	27	Canada	Male	USA	01:03:18	05:43:32	04:46:06	11:46:04
809	2014	7	27	Canada	Male	CAN	01:19:36	06:00:56	04:16:50	11:48:12
810	2014	7	27	Canada	Male	USA	01:19:57	06:16:48	04:00:01	11:48:30
811	2014	7	27	Canada	Male	CAN	01:07:06	05:54:51	04:41:33	11:49:12
812	2014	7	27	Canada	Male	BEL	01:16:02	06:08:00	04:16:25	11:49:21
813	2014	7	27	Canada	Male	AUS	01:14:51	06:11:41	04:17:59	11:49:33
814	2014	7	27	Canada	Male	USA	01:04:18	05:58:56	04:39:27	11:49:41
815	2014	7	27	Canada	Male	USA	01:10:52	05:31:37	05:01:03	11:51:10
816	2014	7	27	Canada	Male	USA	01:20:45	06:07:04	04:15:12	11:55:30
817	2014	7	27	Canada	Male	USA	01:16:14	05:40:17	04:53:50	11:58:00
818	2014	7	27	Canada	Male	JPN	01:16:41	06:32:07	03:58:29	11:58:11
819	2014	7	27	Canada	Male	CAN	01:23:02	06:05:28	04:25:21	12:02:49
820	2014	7	27	Canada	Male	USA	01:02:07	05:54:31	05:01:24	12:04:39
821	2014	7	27	Canada	Male	CAN	01:04:54	06:02:06	04:47:14	12:05:26
822	2014	7	27	Canada	Male	GBR	01:20:00	06:00:28	04:32:08	12:07:04
823	2014	7	27	Canada	Male	USA	01:10:55	05:45:28	05:05:30	12:08:12
824	2014	7	27	Canada	Male	CAN	01:14:00	06:11:02	04:36:58	12:10:49
825	2014	7	27	Canada	Male	USA	01:22:37	06:34:48	04:07:30	12:16:18
826	2014	7	27	Canada	Male	CAN	01:16:47	05:45:07	05:07:27	12:18:15
827	2014	7	27	Canada	Male	USA	01:18:48	06:07:44	04:46:27	12:20:34
828	2014	7	27	Canada	Male	IRN	01:29:13	06:32:41	04:05:49	12:22:16
829	2014	7	27	Canada	Male	CAN	01:13:03	06:16:39	04:44:07	12:24:28
830	2014	7	27	Canada	Male	CAN	01:14:17	06:06:49	04:54:46	12:25:29
831	2014	7	27	Canada	Male	USA	00:53:53	06:16:25	04:58:19	12:26:25
832	2014	7	27	Canada	Male	COD	01:14:59	06:45:06	04:16:54	12:30:12
833	2014	7	27	Canada	Male	USA	01:20:54	06:24:51	04:28:30	12:32:02
834	2014	7	27	Canada	Male	CAN	01:35:08	06:23:46	04:24:28	12:33:32
835	2014	7	27	Canada	Male	CAN	01:20:53	06:00:59	04:51:07	12:34:27
836	2014	7	27	Canada	Male	USA	01:14:44	06:01:31	05:10:14	12:34:39
837	2014	7	27	Canada	Male	USA	01:15:25	06:25:24	04:37:44	12:35:24
838	2014	7	27	Canada	Male	USA	01:23:30	06:34:56	04:27:32	12:39:34
839	2014	7	27	Canada	Male	USA	01:23:48	06:33:57	04:26:22	12:43:30
840	2014	7	27	Canada	Male	USA	00:56:09	06:26:18	05:09:52	12:43:46
841	2014	7	27	Canada	Male	FIN	01:10:19	06:11:36	05:14:57	12:44:24
842	2014	7	27	Canada	Male	CAN	01:15:18	06:18:02	05:01:41	12:45:53
843	2014	7	27	Canada	Male	USA	01:20:29	06:36:10	04:40:03	12:46:56
844	2014	7	27	Canada	Male	BRA	01:11:05	06:20:23	05:09:18	12:48:39
845	2014	7	27	Canada	Male	CAN	01:27:01	06:36:06	04:35:37	12:50:41
846	2014	7	27	Canada	Male	USA	01:13:11	06:13:15	05:17:03	12:53:39
847	2014	7	27	Canada	Male	CAN	01:18:23	06:18:31	05:05:43	12:55:21
848	2014	7	27	Canada	Male	CAN	01:20:35	06:24:23	04:55:11	12:56:46
849	2014	7	27	Canada	Male	USA	01:23:48	06:21:52	04:57:21	12:58:03
850	2014	7	27	Canada	Male	JPN	01:22:19	06:59:51	04:23:54	12:59:21
851	2014	7	27	Canada	Male	USA	01:27:11	06:29:47	04:49:40	12:59:27
852	2014	7	27	Canada	Male	USA	01:09:20	06:08:21	05:31:53	13:01:27
853	2014	7	27	Canada	Male	CAN	01:21:49	06:38:51	04:51:39	13:07:13
854	2014	7	27	Canada	Male	USA	01:22:47	06:32:00	04:56:29	13:11:09
855	2014	7	27	Canada	Male	USA	01:06:00	05:58:30	05:52:31	13:11:20
856	2014	7	27	Canada	Male	CAN	01:20:48	06:26:56	05:14:22	13:12:47
857	2014	7	27	Canada	Male	COD	01:29:08	06:27:26	05:04:27	13:14:22
858	2014	7	27	Canada	Male	USA	01:20:09	06:55:41	04:48:19	13:14:29
859	2014	7	27	Canada	Male	USA	01:16:32	07:00:08	04:44:10	13:14:57
860	2014	7	27	Canada	Male	USA	01:22:45	06:48:12	04:56:55	13:17:01
861	2014	7	27	Canada	Male	USA	01:29:25	06:45:33	04:45:51	13:17:47
862	2014	7	27	Canada	Male	UKR	01:17:54	06:42:35	05:08:35	13:19:50
863	2014	7	27	Canada	Male	USA	01:29:13	06:41:20	04:54:30	13:20:19
864	2014	7	27	Canada	Male	USA	01:10:28	06:02:39	05:55:31	13:21:27
865	2014	7	27	Canada	Male	MEX	01:30:10	07:25:48	04:16:05	13:25:54
866	2014	7	27	Canada	Male	USA	01:20:33	06:32:06	05:22:18	13:28:40
867	2014	7	27	Canada	Male	USA	01:30:33	06:37:24	05:10:39	13:29:18
868	2014	7	27	Canada	Male	USA	01:14:21	07:32:16	04:26:17	13:29:20
869	2014	7	27	Canada	Male	GBR	01:12:54	06:43:40	05:24:09	13:32:55
870	2014	7	27	Canada	Male	CAN	01:24:36	06:36:01	05:08:34	13:33:27
871	2014	7	27	Canada	Male	USA	01:40:08	06:57:02	04:44:19	13:35:18
872	2014	7	27	Canada	Male	USA	01:26:15	06:21:29	05:30:01	13:39:28
873	2014	7	27	Canada	Male	PER	01:14:03	06:25:43	05:47:55	13:41:41
874	2014	7	27	Canada	Male	CAN	01:29:27	06:43:16	05:11:12	13:42:30
875	2014	7	27	Canada	Male	USA	01:19:21	07:17:27	04:54:22	13:43:55
876	2014	7	27	Canada	Male	USA	01:26:31	06:13:09	05:52:54	13:46:21
877	2014	7	27	Canada	Male	USA	01:37:56	07:12:08	04:45:36	13:47:14
878	2014	7	27	Canada	Male	CAN	01:15:47	06:27:26	05:51:13	13:48:03
879	2014	7	27	Canada	Male	USA	01:14:53	06:34:17	05:41:53	13:48:27
880	2014	7	27	Canada	Male	CAN	01:26:58	06:55:31	05:14:47	13:49:18
881	2014	7	27	Canada	Male	USA	01:16:58	06:49:03	05:27:14	13:49:30
882	2014	7	27	Canada	Male	USA	01:36:29	07:29:00	04:28:29	13:49:39
883	2014	7	27	Canada	Male	USA	01:18:27	06:39:46	05:37:28	13:50:56
884	2014	7	27	Canada	Male	USA	01:24:54	06:47:58	05:21:54	13:52:08
885	2014	7	27	Canada	Male	CAN	01:25:21	06:41:46	05:33:07	13:53:54
886	2014	7	27	Canada	Male	USA	01:39:50	06:59:55	05:02:13	13:55:46
887	2014	7	27	Canada	Male	USA	01:35:05	07:11:54	04:54:06	13:58:36
888	2014	7	27	Canada	Male	BRA	01:09:42	06:42:53	05:57:46	14:00:01
889	2014	7	27	Canada	Male	USA	01:35:51	07:05:26	05:09:13	14:01:07
890	2014	7	27	Canada	Male	USA	01:14:17	06:09:55	06:23:14	14:01:34
891	2014	7	27	Canada	Male	CAN	01:40:56	07:11:48	04:54:58	14:01:46
892	2014	7	27	Canada	Male	USA	01:13:28	06:22:26	06:20:11	14:09:08
893	2014	7	27	Canada	Male	USA	01:20:53	07:11:36	05:24:30	14:12:31
894	2014	7	27	Canada	Male	GBR	01:19:26	07:01:15	05:38:31	14:13:43
895	2014	7	27	Canada	Male	JPN	01:24:11	07:25:23	05:03:40	14:14:58
896	2014	7	27	Canada	Male	CAN	01:18:36	07:18:05	05:28:52	14:16:52
897	2014	7	27	Canada	Male	CAN	01:58:09	07:14:59	04:49:06	14:18:58
898	2014	7	27	Canada	Male	JPN	01:17:45	06:47:30	06:01:45	14:20:51
899	2014	7	27	Canada	Male	CAN	01:20:39	07:00:14	05:41:11	14:21:10
900	2014	7	27	Canada	Male	USA	01:17:18	07:12:40	05:42:48	14:23:19
901	2014	7	27	Canada	Male	ZAF	01:13:57	07:30:16	05:20:56	14:24:58
902	2014	7	27	Canada	Male	CAN	01:21:04	06:56:02	05:56:10	14:25:13
903	2014	7	27	Canada	Male	USA	01:16:05	06:02:01	07:00:21	14:26:32
904	2014	7	27	Canada	Male	CAN	01:10:29	06:09:23	07:02:19	14:32:35
905	2014	7	27	Canada	Male	CAN	01:20:58	07:32:14	05:31:04	14:32:51
906	2014	7	27	Canada	Male	USA	01:11:41	06:46:56	06:17:46	14:34:26
907	2014	7	27	Canada	Male	USA	01:16:43	06:56:30	06:15:05	14:37:18
908	2014	7	27	Canada	Male	CAN	01:21:40	07:55:32	05:05:26	14:38:12
909	2014	7	27	Canada	Male	USA	01:17:31	06:43:31	06:31:38	14:41:25
910	2014	7	27	Canada	Male	MEX	01:20:31	07:31:19	05:34:18	14:48:13
911	2014	7	27	Canada	Male	USA	01:20:40	06:26:43	06:45:40	14:49:33
912	2014	7	27	Canada	Male	USA	01:38:18	06:30:21	06:30:57	14:50:16
913	2014	7	27	Canada	Male	USA	01:23:36	07:12:54	06:06:08	14:54:31
914	2014	7	27	Canada	Male	USA	01:36:35	07:09:13	05:53:19	14:55:25
915	2014	7	27	Canada	Male	USA	01:07:07	07:01:31	06:41:23	15:02:34
916	2014	7	27	Canada	Male	MEX	01:44:04	07:42:06	05:21:42	15:05:35
917	2014	7	27	Canada	Male	USA	01:31:04	06:50:18	06:24:41	15:07:50
918	2014	7	27	Canada	Male	CAN	01:25:17	07:30:28	05:45:54	15:09:04
919	2014	7	27	Canada	Male	CAN	01:23:56	07:56:54	05:37:44	15:16:07
920	2014	7	27	Canada	Male	CAN	01:14:12	07:32:41	06:05:30	15:16:30
921	2014	7	27	Canada	Male	USA	01:38:28	08:02:25	05:13:30	15:17:58
922	2014	7	27	Canada	Male	USA	01:16:56	07:44:27	05:52:34	15:22:10
923	2014	7	27	Canada	Male	CAN	01:27:28	07:44:05	05:56:38	15:23:31
924	2014	7	27	Canada	Male	USA	01:35:50	07:40:33	05:51:19	15:24:01
925	2014	7	27	Canada	Male	CAN	01:33:33	07:37:27	06:00:08	15:24:19
926	2014	7	27	Canada	Male	DNK	01:26:10	08:12:27	05:16:08	15:24:54
927	2014	7	27	Canada	Male	USA	01:32:16	07:32:26	05:58:46	15:37:11
928	2014	7	27	Canada	Male	USA	01:18:25	07:44:34	06:21:39	15:41:49
929	2014	7	27	Canada	Male	USA	01:35:44	07:39:35	06:10:38	15:44:14
930	2014	7	27	Canada	Male	USA	01:29:36	07:43:48	06:14:55	15:44:19
931	2014	7	27	Canada	Male	USA	01:37:16	07:31:49	06:17:26	15:44:53
932	2014	7	27	Canada	Male	USA	01:20:35	07:50:00	06:18:44	15:48:07
933	2014	7	27	Canada	Male	KOR	01:46:23	07:44:22	05:58:55	15:48:14
934	2014	7	27	Canada	Male	CAN	01:59:07	07:39:47	05:40:39	15:49:18
935	2014	7	27	Canada	Male	USA	01:25:30	07:18:53	06:45:30	15:50:38
936	2014	7	27	Canada	Male	CAN	01:36:42	07:46:00	06:14:54	15:53:27
937	2014	7	27	Canada	Male	USA	01:23:18	08:00:21	06:13:02	15:54:45
938	2014	7	27	Canada	Male	CAN	01:26:42	08:07:58	05:55:12	15:58:06
939	2014	7	27	Canada	Male	USA	01:14:05	07:06:42	07:19:20	16:00:19
940	2014	7	27	Canada	Male	COD	01:33:02	08:06:36	05:59:24	16:02:28
941	2014	7	27	Canada	Male	KOR	01:11:03	07:16:12	07:22:38	16:03:50
942	2014	7	27	Canada	Male	USA	01:27:47	08:05:47	06:16:34	16:06:43
943	2014	7	27	Canada	Male	USA	01:29:45	07:48:19	06:25:15	16:12:49
944	2014	7	27	Canada	Male	CAN	01:42:15	08:12:39	05:55:56	16:14:29
945	2014	7	27	Canada	Male	USA	01:40:10	08:11:08	06:05:05	16:15:05
946	2014	7	27	Canada	Male	NZL	01:34:31	08:37:47	05:36:23	16:16:22
947	2014	7	27	Canada	Male	USA	01:42:55	07:36:52	06:38:41	16:17:37
948	2014	7	27	Canada	Male	USA	01:39:44	08:02:02	06:13:25	16:17:42
949	2014	7	27	Canada	Male	AUS	01:30:07	08:13:27	06:16:02	16:20:10
950	2014	7	27	Canada	Male	USA	01:24:06	07:53:39	06:42:22	16:22:23
951	2014	7	27	Canada	Male	USA	01:46:24	08:20:11	05:56:48	16:26:41
952	2014	7	27	Canada	Male	CAN	01:42:10	08:15:48	06:13:39	16:27:46
953	2014	7	27	Canada	Male	USA	01:33:30	08:19:02	06:12:53	16:30:43
954	2014	7	27	Canada	Male	USA	01:24:00	07:50:21	06:31:19	16:30:52
955	2014	7	27	Canada	Male	CAN	01:16:27	09:07:50	05:59:39	16:35:55
956	2014	7	27	Canada	Male	CAN	01:29:28	08:24:28	06:26:10	16:37:12
957	2014	7	27	Canada	Male	USA	01:11:06	08:18:09	06:55:45	16:40:22
958	2014	7	27	Canada	Male	USA	01:28:35	08:40:07	06:12:16	16:42:01
959	2014	7	27	Canada	Male	JPN	01:34:01	08:30:27	06:21:19	16:45:17
960	2014	7	27	Canada	Male	GEO	01:22:02	08:20:11	06:44:48	16:48:21
961	2014	7	27	Canada	Male	USA	01:07:47	05:29:57	03:39:20	10:23:10
962	2014	7	27	Canada	Male	CAN	00:57:19	05:37:38	03:50:59	10:34:18
963	2014	7	27	Canada	Male	DEU	01:06:48	05:31:48	03:51:15	10:34:39
964	2014	7	27	Canada	Male	DEU	01:14:04	05:29:32	03:51:11	10:40:11
965	2014	7	27	Canada	Male	CAN	01:01:31	05:34:09	03:55:47	10:40:23
966	2014	7	27	Canada	Male	USA	00:59:45	05:25:07	04:13:30	10:45:17
967	2014	7	27	Canada	Male	USA	01:04:43	05:52:38	03:47:24	10:50:09
968	2014	7	27	Canada	Male	CAN	01:12:22	05:34:18	03:56:24	10:51:11
969	2014	7	27	Canada	Male	USA	01:00:00	05:46:44	04:04:23	10:59:29
970	2014	7	27	Canada	Male	BEL	01:11:22	05:40:19	04:00:52	11:03:29
971	2014	7	27	Canada	Male	BEL	01:13:27	05:41:35	04:16:02	11:18:45
972	2014	7	27	Canada	Male	JPN	01:12:26	06:07:58	04:01:36	11:27:52
973	2014	7	27	Canada	Male	USA	01:08:49	05:34:51	04:39:29	11:29:53
974	2014	7	27	Canada	Male	CAN	01:25:03	05:55:45	04:02:19	11:30:49
975	2014	7	27	Canada	Male	CAN	01:09:24	06:11:14	03:57:37	11:31:10
976	2014	7	27	Canada	Male	USA	01:08:50	05:58:21	04:18:33	11:33:11
977	2014	7	27	Canada	Male	DEU	01:17:29	05:37:36	04:30:24	11:34:25
978	2014	7	27	Canada	Male	USA	01:15:10	05:49:52	04:17:36	11:34:45
979	2014	7	27	Canada	Male	USA	01:25:24	06:02:56	04:01:06	11:37:43
980	2014	7	27	Canada	Male	USA	01:13:15	05:59:44	04:10:38	11:39:28
981	2014	7	27	Canada	Male	AUS	01:05:55	05:47:55	04:38:35	11:40:35
982	2014	7	27	Canada	Male	USA	00:57:14	06:19:50	04:09:56	11:42:16
983	2014	7	27	Canada	Male	CAN	01:07:25	05:45:55	04:41:22	11:42:56
984	2014	7	27	Canada	Male	CAN	01:09:56	06:07:02	04:23:59	11:51:54
985	2014	7	27	Canada	Male	USA	01:08:31	06:16:32	04:19:00	11:53:59
986	2014	7	27	Canada	Male	USA	01:08:19	06:09:59	04:25:02	11:58:16
987	2014	7	27	Canada	Male	USA	01:13:33	06:15:06	04:20:45	12:00:25
988	2014	7	27	Canada	Male	USA	00:55:36	06:12:42	04:51:38	12:05:26
989	2014	7	27	Canada	Male	USA	01:10:18	06:19:17	04:14:55	12:05:46
990	2014	7	27	Canada	Male	CAN	01:12:29	06:10:24	04:36:51	12:09:39
991	2014	7	27	Canada	Male	USA	01:16:28	06:22:49	04:20:55	12:10:43
992	2014	7	27	Canada	Male	CAN	01:33:08	06:01:06	04:25:59	12:13:35
993	2014	7	27	Canada	Male	USA	01:09:44	06:21:28	04:30:35	12:15:59
994	2014	7	27	Canada	Male	GBR	01:13:22	06:27:18	04:22:20	12:16:59
995	2014	7	27	Canada	Male	USA	01:34:24	06:17:53	04:15:24	12:18:22
996	2014	7	27	Canada	Male	CAN	01:16:12	05:43:12	05:08:40	12:19:35
997	2014	7	27	Canada	Male	CAN	01:27:32	05:56:28	04:51:08	12:25:08
998	2014	7	27	Canada	Male	CAN	00:59:34	06:01:00	05:16:30	12:26:20
999	2014	7	27	Canada	Male	NZL	01:25:54	06:09:22	04:45:25	12:31:45
1000	2014	7	27	Canada	Male	USA	01:15:53	06:39:26	04:25:05	12:32:49
1001	2014	7	27	Canada	Male	USA	01:33:25	06:15:59	04:35:45	12:34:41
1002	2014	7	27	Canada	Male	USA	01:28:04	06:24:06	04:34:26	12:35:51
1003	2014	7	27	Canada	Male	COD	01:15:24	06:13:02	04:59:52	12:37:54
1004	2014	7	27	Canada	Male	CAN	01:11:51	06:12:14	05:04:00	12:37:54
1005	2014	7	27	Canada	Male	CAN	01:21:15	06:26:15	04:47:54	12:47:08
1006	2014	7	27	Canada	Male	CAN	01:14:04	06:22:15	04:58:21	12:47:28
1007	2014	7	27	Canada	Male	USA	01:18:02	05:34:02	05:40:43	12:47:55
1008	2014	7	27	Canada	Male	USA	01:12:07	06:22:26	05:01:34	12:49:18
1009	2014	7	27	Canada	Male	USA	01:15:01	06:28:56	04:53:08	12:49:28
1010	2014	7	27	Canada	Male	BEL	01:20:07	06:24:55	04:51:49	12:50:58
1011	2014	7	27	Canada	Male	USA	01:22:46	06:21:54	04:51:19	12:51:13
1012	2014	7	27	Canada	Male	USA	01:26:27	06:36:16	04:36:48	12:54:01
1013	2014	7	27	Canada	Male	USA	01:25:54	06:37:38	04:40:26	12:54:57
1014	2014	7	27	Canada	Male	USA	01:05:19	06:48:19	04:52:42	12:55:16
1015	2014	7	27	Canada	Male	CAN	01:00:32	06:58:38	04:44:40	12:58:36
1016	2014	7	27	Canada	Male	USA	01:19:25	06:08:27	05:16:43	13:01:43
1017	2014	7	27	Canada	Male	USA	01:14:43	06:30:46	04:56:19	13:02:43
1018	2014	7	27	Canada	Male	USA	01:31:58	06:31:56	04:47:49	13:05:57
1019	2014	7	27	Canada	Male	CAN	01:46:03	06:30:07	04:48:28	13:11:26
1020	2014	7	27	Canada	Male	USA	01:19:28	06:15:31	05:26:09	13:12:25
1021	2014	7	27	Canada	Male	CAN	01:28:31	06:34:45	04:51:07	13:12:37
1022	2014	7	27	Canada	Male	USA	01:29:34	06:31:46	04:50:44	13:15:21
1023	2014	7	27	Canada	Male	COD	01:02:57	06:32:28	05:28:38	13:20:53
1024	2014	7	27	Canada	Male	CAN	01:07:05	06:39:40	05:30:37	13:29:11
1025	2014	7	27	Canada	Male	CAN	01:20:17	06:59:37	04:55:39	13:32:17
1026	2014	7	27	Canada	Male	USA	01:18:45	06:51:33	05:07:34	13:33:11
1027	2014	7	27	Canada	Male	GUM	01:43:45	06:49:29	04:49:36	13:36:03
1028	2014	7	27	Canada	Male	CAN	01:32:59	06:16:27	05:22:57	13:37:01
1029	2014	7	27	Canada	Male	CAN	01:16:43	06:57:01	05:09:47	13:37:11
1030	2014	7	27	Canada	Male	USA	01:00:52	06:45:16	05:38:54	13:37:29
1031	2014	7	27	Canada	Male	USA	01:32:32	06:17:45	05:33:52	13:37:58
1032	2014	7	27	Canada	Male	CAN	01:17:57	06:50:56	05:20:12	13:39:05
1033	2014	7	27	Canada	Male	UZB	01:20:30	07:01:50	05:06:27	13:40:16
1034	2014	7	27	Canada	Male	USA	01:30:01	06:27:05	05:31:49	13:43:19
1035	2014	7	27	Canada	Male	CAN	01:37:24	07:12:49	04:45:24	13:44:46
1036	2014	7	27	Canada	Male	USA	01:37:06	06:38:34	05:13:37	13:46:00
1037	2014	7	27	Canada	Male	USA	01:28:15	07:01:10	04:54:54	13:46:16
1038	2014	7	27	Canada	Male	USA	02:02:45	05:17:02	06:13:56	13:47:08
1039	2014	7	27	Canada	Male	NZL	01:17:34	07:09:09	05:10:17	13:47:40
1040	2014	7	27	Canada	Male	GBR	01:12:24	06:38:43	05:40:33	13:51:32
1041	2014	7	27	Canada	Male	CAN	01:21:56	05:57:57	06:27:00	13:56:07
1042	2014	7	27	Canada	Male	USA	01:20:39	06:46:12	05:35:42	13:57:03
1043	2014	7	27	Canada	Male	USA	01:22:42	07:45:21	04:23:53	13:58:07
1044	2014	7	27	Canada	Male	CAN	01:23:49	06:38:03	05:49:17	13:59:18
1045	2014	7	27	Canada	Male	USA	01:51:19	07:03:24	04:46:07	13:59:41
1046	2014	7	27	Canada	Male	CAN	01:29:07	06:49:42	05:31:54	14:03:46
1047	2014	7	27	Canada	Male	USA	01:19:00	07:02:22	05:30:08	14:03:54
1048	2014	7	27	Canada	Male	CAN	01:22:11	07:15:00	05:15:31	14:07:21
1049	2014	7	27	Canada	Male	CAN	01:23:38	06:53:43	05:39:05	14:07:31
1050	2014	7	27	Canada	Male	USA	01:18:50	07:18:35	05:18:23	14:08:28
1051	2014	7	27	Canada	Male	JPN	01:38:51	07:27:53	04:52:45	14:09:26
1052	2014	7	27	Canada	Male	USA	01:12:03	07:28:17	05:17:09	14:18:11
1053	2014	7	27	Canada	Male	GBR	01:25:40	06:52:58	05:48:17	14:19:04
1054	2014	7	27	Canada	Male	CAN	01:16:01	06:32:15	06:22:57	14:20:31
1055	2014	7	27	Canada	Male	CAN	01:18:47	07:09:51	05:34:06	14:20:48
1056	2014	7	27	Canada	Male	USA	01:23:43	07:24:47	05:24:03	14:25:23
1057	2014	7	27	Canada	Male	USA	01:14:18	07:02:32	05:53:35	14:25:49
1058	2014	7	27	Canada	Male	CAN	01:23:33	06:47:59	06:03:51	14:26:35
1059	2014	7	27	Canada	Male	CAN	01:38:30	06:38:44	05:51:05	14:26:59
1060	2014	7	27	Canada	Male	CAN	01:25:20	07:03:11	05:47:17	14:32:40
1061	2014	7	27	Canada	Male	USA	01:15:12	06:29:27	06:35:13	14:35:23
1062	2014	7	27	Canada	Male	USA	01:44:49	06:52:59	05:48:45	14:39:57
1063	2014	7	27	Canada	Male	AUT	01:39:13	07:08:55	05:31:28	14:40:02
1064	2014	7	27	Canada	Male	USA	01:20:47	07:08:51	05:48:48	14:41:06
1065	2014	7	27	Canada	Male	USA	01:23:58	07:14:56	05:44:22	14:43:52
1066	2014	7	27	Canada	Male	USA	01:31:28	07:37:07	05:28:59	14:46:57
1067	2014	7	27	Canada	Male	USA	01:38:00	07:12:04	05:41:20	14:47:47
1068	2014	7	27	Canada	Male	CAN	01:24:21	07:08:34	05:57:51	14:49:50
1069	2014	7	27	Canada	Male	CAN	01:19:29	06:49:22	06:27:26	14:50:21
1070	2014	7	27	Canada	Male	USA	01:30:33	07:24:03	05:43:36	14:51:30
1071	2014	7	27	Canada	Male	USA	01:16:44	07:08:16	06:10:12	14:52:32
1072	2014	7	27	Canada	Male	GBR	01:38:44	07:22:10	05:35:31	14:52:38
1073	2014	7	27	Canada	Male	USA	01:10:54	07:22:59	06:03:21	14:52:46
1074	2014	7	27	Canada	Male	USA	01:27:26	07:32:04	05:32:03	14:54:05
1075	2014	7	27	Canada	Male	CAN	01:10:36	07:14:57	06:10:35	14:54:48
1076	2014	7	27	Canada	Male	GBR	01:21:35	08:00:51	05:05:11	14:56:31
1077	2014	7	27	Canada	Male	GTM	01:51:11	07:41:47	05:08:35	14:57:48
1078	2014	7	27	Canada	Male	USA	01:14:15	06:51:54	06:36:59	14:58:41
1079	2014	7	27	Canada	Male	USA	01:36:59	07:48:17	05:11:09	15:01:27
1080	2014	7	27	Canada	Male	KOR	01:34:28	07:19:37	05:57:41	15:03:21
1081	2014	7	27	Canada	Male	CAN	01:04:45	07:44:28	05:58:43	15:08:07
1082	2014	7	27	Canada	Male	PAN	01:36:09	07:52:28	05:21:06	15:10:50
1083	2014	7	27	Canada	Male	CAN	01:55:26	07:25:01	05:37:08	15:12:16
1084	2014	7	27	Canada	Male	USA	01:28:06	07:15:30	06:25:43	15:21:23
1085	2014	7	27	Canada	Male	MEX	01:33:38	07:59:48	05:24:27	15:26:08
1086	2014	7	27	Canada	Male	USA	01:43:14	07:48:05	05:38:32	15:32:01
1087	2014	7	27	Canada	Male	USA	01:13:48	07:39:45	06:20:56	15:33:20
1088	2014	7	27	Canada	Male	USA	01:22:23	07:27:49	06:29:57	15:35:20
1089	2014	7	27	Canada	Male	USA	01:26:46	07:47:23	06:10:22	15:37:07
1090	2014	7	27	Canada	Male	CAN	01:25:46	07:19:58	06:36:14	15:37:10
1091	2014	7	27	Canada	Male	CAN	01:13:27	07:31:23	06:35:47	15:38:12
1092	2014	7	27	Canada	Male	USA	01:27:45	07:44:08	06:09:36	15:38:16
1093	2014	7	27	Canada	Male	USA	01:30:03	07:55:20	06:00:26	15:40:35
1094	2014	7	27	Canada	Male	USA	01:19:11	06:43:47	07:23:25	15:40:52
1095	2014	7	27	Canada	Male	CHN	01:27:29	07:55:30	06:01:42	15:41:27
1096	2014	7	27	Canada	Male	USA	01:34:38	07:44:22	06:07:58	15:45:49
1097	2014	7	27	Canada	Male	CAN	01:34:05	07:58:42	05:59:14	15:48:11
1098	2014	7	27	Canada	Male	USA	01:25:47	07:29:45	06:38:22	15:49:01
1099	2014	7	27	Canada	Male	USA	01:44:19	06:59:27	06:51:54	15:52:06
1100	2014	7	27	Canada	Male	JPN	01:28:46	08:18:52	05:41:07	15:52:57
1101	2014	7	27	Canada	Male	CAN	01:25:25	08:09:49	05:59:56	15:55:04
1102	2014	7	27	Canada	Male	ARG	01:16:55	07:03:18	07:19:43	15:57:44
1103	2014	7	27	Canada	Male	USA	01:22:19	07:37:09	06:54:59	16:10:52
1104	2014	7	27	Canada	Male	JPN	01:42:07	08:06:21	06:08:39	16:11:12
1105	2014	7	27	Canada	Male	USA	02:01:44	07:44:22	06:04:42	16:12:50
1106	2014	7	27	Canada	Male	USA	02:08:26	08:06:22	05:46:56	16:16:47
1107	2014	7	27	Canada	Male	CAN	01:25:38	08:08:45	06:21:59	16:18:53
1108	2014	7	27	Canada	Male	CAN	01:10:33	07:46:32	07:11:19	16:22:06
1109	2014	7	27	Canada	Male	USA	---	---	05:59:53	16:36:06
1110	2014	7	27	Canada	Male	COG	01:38:39	08:31:40	06:03:27	16:36:58
1111	2014	7	27	Canada	Male	JPN	01:47:21	08:25:48	06:14:37	16:45:38
1112	2014	7	27	Canada	Male	CAN	01:00:08	05:37:59	03:58:24	10:48:22
1113	2014	7	27	Canada	Male	CAN	01:17:17	05:37:10	03:57:33	11:00:17
1114	2014	7	27	Canada	Male	CAN	00:56:30	05:52:50	04:05:04	11:05:34
1115	2014	7	27	Canada	Male	USA	01:22:27	05:53:10	03:59:30	11:23:35
1116	2014	7	27	Canada	Male	USA	01:18:21	05:58:08	04:04:52	11:30:45
1117	2014	7	27	Canada	Male	BEL	01:22:31	05:54:39	04:12:12	11:38:58
1118	2014	7	27	Canada	Male	USA	01:00:18	06:06:03	04:38:25	11:54:39
1119	2014	7	27	Canada	Male	USA	01:08:19	06:21:09	04:18:31	11:57:57
1120	2014	7	27	Canada	Male	USA	01:09:51	05:52:22	04:53:16	12:04:04
1121	2014	7	27	Canada	Male	USA	01:29:41	06:10:15	04:24:48	12:12:44
1122	2014	7	27	Canada	Male	USA	01:11:17	06:13:13	04:39:34	12:13:31
1123	2014	7	27	Canada	Male	CAN	01:13:30	06:10:28	04:43:25	12:15:12
1124	2014	7	27	Canada	Male	CAN	01:25:59	06:22:20	04:24:42	12:21:54
1125	2014	7	27	Canada	Male	USA	01:05:30	05:42:25	05:24:48	12:23:21
1126	2014	7	27	Canada	Male	CAN	01:19:01	06:17:49	04:38:31	12:25:20
1127	2014	7	27	Canada	Male	USA	01:04:40	06:12:39	04:58:47	12:25:53
1128	2014	7	27	Canada	Male	CAN	01:13:26	06:22:03	04:50:54	12:34:46
1129	2014	7	27	Canada	Male	USA	01:26:41	06:54:02	04:09:33	12:38:08
1130	2014	7	27	Canada	Male	GBR	01:10:00	06:26:14	05:05:43	12:49:10
1131	2014	7	27	Canada	Male	USA	01:20:05	06:24:30	04:58:20	12:50:07
1132	2014	7	27	Canada	Male	BHS	01:08:35	05:52:44	05:48:22	12:56:45
1133	2014	7	27	Canada	Male	CAN	01:10:52	06:42:56	04:48:46	13:00:10
1134	2014	7	27	Canada	Male	CAN	01:14:49	06:41:27	04:54:30	13:03:09
1135	2014	7	27	Canada	Male	CAN	01:20:37	06:19:26	05:17:57	13:09:48
1136	2014	7	27	Canada	Male	USA	01:29:41	06:44:35	04:43:53	13:13:40
1137	2014	7	27	Canada	Male	CAN	01:16:29	07:18:59	04:41:18	13:31:38
1138	2014	7	27	Canada	Male	BEL	01:10:54	07:20:11	04:57:14	13:43:13
1139	2014	7	27	Canada	Male	CAN	01:24:38	06:30:02	05:36:18	13:44:32
1140	2014	7	27	Canada	Male	CAN	01:36:35	06:29:57	05:12:01	13:45:09
1141	2014	7	27	Canada	Male	CAN	01:25:31	06:47:38	05:21:26	13:46:06
1142	2014	7	27	Canada	Male	USA	01:17:12	06:50:54	05:40:10	13:58:26
1143	2014	7	27	Canada	Male	USA	01:26:50	06:57:09	05:16:47	13:59:10
1144	2014	7	27	Canada	Male	CAN	01:30:29	07:14:57	04:56:11	13:59:58
1145	2014	7	27	Canada	Male	USA	01:25:42	06:39:49	05:42:52	14:06:23
1146	2014	7	27	Canada	Male	USA	01:15:59	07:24:00	05:08:08	14:09:55
1147	2014	7	27	Canada	Male	CAN	01:20:54	06:38:35	05:51:52	14:16:34
1148	2014	7	27	Canada	Male	USA	01:22:10	07:30:18	05:11:16	14:20:26
1149	2014	7	27	Canada	Male	CAN	01:16:46	07:12:29	05:35:27	14:24:58
1150	2014	7	27	Canada	Male	USA	01:12:12	06:48:01	06:07:23	14:26:40
1151	2014	7	27	Canada	Male	MEX	01:36:40	06:35:22	05:59:26	14:29:25
1152	2014	7	27	Canada	Male	CAN	01:25:23	06:46:31	06:05:02	14:30:43
1153	2014	7	27	Canada	Male	USA	01:19:58	07:05:58	05:41:27	14:32:12
1154	2014	7	27	Canada	Male	USA	01:26:45	07:32:49	05:23:42	14:34:30
1155	2014	7	27	Canada	Male	CAN	01:24:29	07:10:25	05:38:47	14:38:54
1156	2014	7	27	Canada	Male	USA	01:29:22	07:04:53	05:53:36	14:49:15
1157	2014	7	27	Canada	Male	USA	01:25:16	07:39:35	05:24:27	14:49:35
1158	2014	7	27	Canada	Male	USA	01:18:02	07:12:17	06:06:58	14:51:30
1159	2014	7	27	Canada	Male	USA	01:21:10	07:38:08	05:42:17	15:00:03
1160	2014	7	27	Canada	Male	CHN	01:36:19	08:01:46	05:14:26	15:16:21
1161	2014	7	27	Canada	Male	CAN	01:27:05	07:33:22	06:01:42	15:25:09
1162	2014	7	27	Canada	Male	CAN	01:35:31	08:28:29	05:10:21	15:34:26
1163	2014	7	27	Canada	Male	USA	01:35:52	07:32:18	06:03:43	15:35:09
1164	2014	7	27	Canada	Male	USA	01:47:31	07:55:44	05:46:05	15:41:40
1165	2014	7	27	Canada	Male	CAN	01:26:52	07:23:41	06:32:15	15:41:42
1166	2014	7	27	Canada	Male	CAN	01:24:26	07:08:33	06:44:34	15:47:17
1167	2014	7	27	Canada	Male	CAN	01:36:11	07:33:58	06:21:35	15:48:46
1168	2014	7	27	Canada	Male	CAN	01:27:15	08:50:35	05:17:54	15:54:02
1169	2014	7	27	Canada	Male	USA	02:03:01	07:15:04	06:23:13	15:55:59
1170	2014	7	27	Canada	Male	USA	01:52:20	07:50:05	06:02:23	16:10:08
1171	2014	7	27	Canada	Male	CAN	01:26:31	08:13:27	06:12:28	16:11:55
1172	2014	7	27	Canada	Male	GBR	01:09:36	08:14:46	06:33:49	16:29:56
1173	2014	7	27	Canada	Male	CAN	01:31:08	08:29:27	06:17:56	16:34:47
1174	2014	7	27	Canada	Male	CAN	01:15:52	05:33:28	04:13:09	11:12:07
1175	2014	7	27	Canada	Male	USA	01:21:17	06:05:16	03:54:27	11:39:51
1176	2014	7	27	Canada	Male	BEL	01:20:30	06:13:25	04:03:56	11:45:56
1177	2014	7	27	Canada	Male	JPN	01:21:50	06:19:58	04:09:22	12:03:43
1178	2014	7	27	Canada	Male	CAN	01:20:38	06:19:13	04:27:22	12:22:12
1179	2014	7	27	Canada	Male	USA	01:33:40	06:02:38	04:45:53	12:31:08
1180	2014	7	27	Canada	Male	USA	01:03:17	06:26:34	05:05:47	12:44:06
1181	2014	7	27	Canada	Male	DEU	01:33:03	06:09:30	04:54:10	12:46:43
1182	2014	7	27	Canada	Male	USA	01:17:05	06:43:34	04:54:10	13:07:53
1183	2014	7	27	Canada	Male	CAN	01:30:45	06:23:15	05:08:50	13:13:44
1184	2014	7	27	Canada	Male	USA	01:17:02	06:12:07	05:47:35	13:29:49
1185	2014	7	27	Canada	Male	USA	01:20:53	07:12:02	04:38:42	13:29:51
1186	2014	7	27	Canada	Male	USA	01:25:19	06:41:48	05:15:52	13:37:28
1187	2014	7	27	Canada	Male	USA	01:10:38	07:03:53	05:33:09	14:03:56
1188	2014	7	27	Canada	Male	CAN	01:32:41	06:47:08	05:30:18	14:04:06
1189	2014	7	27	Canada	Male	CAN	01:10:56	07:34:09	05:18:59	14:18:49
1190	2014	7	27	Canada	Male	SVK	01:31:31	07:17:48	05:15:31	14:20:53
1191	2014	7	27	Canada	Male	USA	01:13:41	07:01:41	05:54:32	14:28:03
1192	2014	7	27	Canada	Male	CAN	01:25:10	07:37:49	05:06:46	14:30:02
1193	2014	7	27	Canada	Male	CAN	01:40:05	07:15:43	05:23:23	14:35:04
1194	2014	7	27	Canada	Male	USA	01:34:18	07:10:23	05:36:01	14:37:34
1195	2014	7	27	Canada	Male	CAN	01:20:34	08:26:38	04:52:28	14:54:13
1196	2014	7	27	Canada	Male	USA	01:37:23	07:29:43	05:27:07	14:58:04
1197	2014	7	27	Canada	Male	MEX	01:20:41	07:13:57	06:22:08	15:09:23
1198	2014	7	27	Canada	Male	USA	01:23:49	07:06:23	06:28:26	15:14:17
1199	2014	7	27	Canada	Male	USA	01:39:03	07:28:04	05:49:10	15:15:43
1200	2014	7	27	Canada	Male	USA	01:33:03	07:11:52	06:31:52	15:43:17
1201	2014	7	27	Canada	Male	CAN	01:38:03	07:33:21	06:06:27	15:43:41
1202	2014	7	27	Canada	Male	CAN	01:21:20	06:45:56	07:33:08	15:51:08
1203	2014	7	27	Canada	Male	CAN	01:25:50	07:37:59	06:37:55	16:02:00
1204	2014	7	27	Canada	Male	USA	01:23:52	08:04:46	06:17:53	16:20:58
1205	2014	7	27	Canada	Male	USA	01:29:12	08:06:02	06:26:50	16:31:26
1206	2014	7	27	Canada	Male	USA	01:24:57	07:30:04	07:20:34	16:36:21
1207	2014	7	27	Canada	Male	USA	01:30:23	07:52:29	06:36:26	16:39:46
1208	2014	7	27	Canada	Male	CAN	01:21:52	06:36:29	04:22:58	12:35:01
1209	2014	7	27	Canada	Male	CAN	02:03:37	06:24:28	04:49:29	13:27:57
1210	2014	7	27	Canada	Male	USA	01:05:47	06:33:15	05:30:53	13:28:50
1211	2014	7	27	Canada	Male	USA	01:21:37	07:03:36	05:33:17	14:09:03
1212	2014	7	27	Canada	Male	COD	01:42:53	07:42:01	06:09:50	15:50:49
1213	2014	7	27	Canada	Male	USA	01:27:55	07:22:43	06:51:08	15:57:31
1214	2014	7	27	Canada	Male	JPN	01:38:45	08:01:13	06:33:33	16:28:51
1215	2014	7	27	Canada	Male	USA	01:42:57	08:03:23	06:52:44	16:57:04
1216	2014	7	27	Canada	Male	CAN	01:38:10	06:37:39	04:25:31	12:59:02
1217	2014	7	27	Canada	Male	USA	01:17:36	07:17:58	06:12:36	15:02:44
1218	2014	7	27	Canada	Male	CAN	01:43:54	08:21:26	05:10:40	15:28:24
1219	2014	7	27	Canada	Male	CAN	01:23:41	07:54:30	06:38:05	16:20:58
1220	2014	7	27	Canada	Female	USA	00:56:15	05:29:07	03:17:41	09:46:58
1221	2014	7	27	Canada	Female	CAN	00:55:59	05:29:19	03:22:52	09:51:35
1222	2014	7	27	Canada	Female	USA	00:58:53	05:25:05	03:24:45	09:52:46
1223	2014	7	27	Canada	Female	USA	00:56:19	05:31:26	03:27:46	09:59:06
1224	2014	7	27	Canada	Female	NZL	00:53:09	05:43:39	03:24:57	10:05:23
1225	2014	7	27	Canada	Female	CAN	00:58:29	05:37:11	03:35:10	10:14:21
1226	2014	7	27	Canada	Female	USA	01:02:49	06:40:30	04:53:21	12:43:17
1227	2014	7	27	Canada	Female	USA	00:53:37	06:06:17	04:19:34	11:25:51
1228	2014	7	27	Canada	Female	CAN	01:07:47	06:18:11	04:13:46	11:45:53
1229	2014	7	27	Canada	Female	USA	01:07:20	06:32:09	04:48:13	12:35:07
1230	2014	7	27	Canada	Female	CAN	01:12:47	06:52:59	04:22:08	12:35:20
1231	2014	7	27	Canada	Female	USA	01:17:24	06:38:14	04:51:45	12:54:30
1232	2014	7	27	Canada	Female	USA	01:26:15	07:14:06	04:51:52	13:39:37
1233	2014	7	27	Canada	Female	CAN	01:27:45	07:39:55	04:31:58	13:53:04
1234	2014	7	27	Canada	Female	USA	01:23:01	07:21:40	05:22:42	14:22:23
1235	2014	7	27	Canada	Female	USA	01:23:04	07:15:11	06:21:59	15:13:04
1236	2014	7	27	Canada	Female	CAN	01:40:58	08:22:55	06:01:12	16:22:04
1237	2014	7	27	Canada	Female	CAN	01:20:43	08:44:02	06:05:54	16:26:39
1238	2014	7	27	Canada	Female	USA	01:23:21	08:58:37	05:59:02	16:31:00
1239	2014	7	27	Canada	Female	CAN	01:29:58	08:16:07	06:33:35	16:34:44
1240	2014	7	27	Canada	Female	CAN	01:03:49	05:37:30	03:53:20	10:39:06
1241	2014	7	27	Canada	Female	USA	00:53:38	05:47:16	04:04:29	10:49:48
1242	2014	7	27	Canada	Female	USA	01:10:46	05:47:27	03:45:08	10:50:01
1243	2014	7	27	Canada	Female	USA	01:06:11	06:07:28	03:31:03	10:50:54
1244	2014	7	27	Canada	Female	USA	01:00:53	05:54:39	03:55:21	10:56:13
1245	2014	7	27	Canada	Female	USA	01:03:09	06:04:00	03:53:42	11:06:34
1246	2014	7	27	Canada	Female	CAN	01:02:58	06:15:33	03:47:02	11:10:25
1247	2014	7	27	Canada	Female	USA	01:17:20	06:06:19	03:55:07	11:26:23
1248	2014	7	27	Canada	Female	USA	01:01:52	06:07:09	04:18:37	11:32:12
1249	2014	7	27	Canada	Female	CAN	01:27:23	06:08:12	03:50:43	11:33:22
1250	2014	7	27	Canada	Female	USA	01:09:50	06:24:36	04:00:49	11:40:54
1251	2014	7	27	Canada	Female	USA	01:12:36	06:11:01	04:22:55	11:51:21
1252	2014	7	27	Canada	Female	USA	01:10:24	06:12:04	04:24:24	11:55:13
1253	2014	7	27	Canada	Female	CAN	01:08:38	06:28:20	04:07:19	11:57:58
1254	2014	7	27	Canada	Female	USA	01:08:53	06:16:03	04:48:52	12:21:05
1255	2014	7	27	Canada	Female	USA	00:59:39	06:14:01	05:07:24	12:30:51
1256	2014	7	27	Canada	Female	GBR	01:24:37	06:37:44	04:20:39	12:33:37
1257	2014	7	27	Canada	Female	USA	01:20:37	06:47:34	04:15:32	12:34:52
1258	2014	7	27	Canada	Female	CAN	01:10:07	06:36:31	04:42:39	12:36:54
1259	2014	7	27	Canada	Female	CAN	01:10:54	06:59:59	04:25:16	12:46:12
1260	2014	7	27	Canada	Female	CAN	00:59:07	06:48:08	04:51:38	12:48:26
1261	2014	7	27	Canada	Female	CAN	01:14:12	06:30:29	04:52:09	12:50:07
1262	2014	7	27	Canada	Female	CAN	01:15:34	06:21:50	05:10:16	12:55:55
1263	2014	7	27	Canada	Female	CAN	01:14:58	07:04:47	04:30:56	12:58:52
1264	2014	7	27	Canada	Female	USA	01:17:22	06:56:05	04:49:00	13:10:35
1265	2014	7	27	Canada	Female	CAN	01:02:12	07:00:47	05:03:53	13:16:48
1266	2014	7	27	Canada	Female	USA	01:23:47	06:51:54	04:50:02	13:18:07
1267	2014	7	27	Canada	Female	USA	01:12:22	07:02:42	04:55:42	13:19:09
1268	2014	7	27	Canada	Female	USA	01:16:36	07:29:34	04:28:18	13:28:23
1269	2014	7	27	Canada	Female	USA	01:19:20	07:14:47	04:48:44	13:29:45
1270	2014	7	27	Canada	Female	CAN	01:08:29	07:35:53	04:32:46	13:32:02
1271	2014	7	27	Canada	Female	CAN	01:34:36	07:25:54	04:33:00	13:44:09
1272	2014	7	27	Canada	Female	USA	01:21:05	07:27:23	04:47:39	13:49:08
1273	2014	7	27	Canada	Female	CAN	01:37:05	07:20:39	04:54:33	14:03:51
1274	2014	7	27	Canada	Female	USA	01:20:07	07:21:16	05:11:14	14:05:46
1275	2014	7	27	Canada	Female	CAN	01:20:31	07:02:24	05:50:37	14:27:43
1276	2014	7	27	Canada	Female	AUS	01:28:33	07:07:14	05:49:17	14:30:33
1277	2014	7	27	Canada	Female	CAN	01:31:31	07:40:14	05:09:40	14:32:20
1278	2014	7	27	Canada	Female	USA	01:42:32	07:01:05	05:36:00	14:37:07
1279	2014	7	27	Canada	Female	USA	01:22:49	08:03:41	05:11:11	15:02:14
1280	2014	7	27	Canada	Female	USA	01:20:28	06:56:11	06:34:47	15:09:03
1281	2014	7	27	Canada	Female	CAN	01:46:15	07:21:24	05:51:14	15:09:05
1282	2014	7	27	Canada	Female	CAN	01:42:40	07:25:34	05:55:22	15:14:10
1283	2014	7	27	Canada	Female	CAN	01:19:56	08:13:45	05:28:18	15:16:54
1284	2014	7	27	Canada	Female	USA	01:09:55	08:08:34	06:05:04	15:37:25
1285	2014	7	27	Canada	Female	USA	01:11:24	08:21:55	05:47:47	15:38:04
1286	2014	7	27	Canada	Female	USA	01:29:09	08:27:51	05:30:39	15:46:56
1287	2014	7	27	Canada	Female	USA	01:48:32	08:00:50	05:39:21	15:47:49
1288	2014	7	27	Canada	Female	POL	01:25:57	08:36:21	05:50:22	16:02:48
1289	2014	7	27	Canada	Female	USA	01:01:21	07:56:18	06:53:29	16:04:36
1290	2014	7	27	Canada	Female	USA	01:37:21	07:42:17	06:38:01	16:10:37
1291	2014	7	27	Canada	Female	USA	01:44:16	07:55:10	06:20:31	16:16:24
1292	2014	7	27	Canada	Female	USA	01:41:32	08:28:54	05:56:48	16:22:50
1293	2014	7	27	Canada	Female	CAN	01:25:53	08:37:37	06:32:30	16:46:35
1294	2014	7	27	Canada	Female	USA	00:53:28	05:44:49	03:44:19	10:27:17
1295	2014	7	27	Canada	Female	USA	01:10:57	05:41:29	03:36:40	10:34:23
1296	2014	7	27	Canada	Female	USA	01:09:54	05:49:34	03:49:10	10:53:05
1297	2014	7	27	Canada	Female	CAN	00:56:15	06:09:11	03:49:34	10:59:17
1298	2014	7	27	Canada	Female	USA	01:07:44	05:50:29	03:51:11	11:00:30
1299	2014	7	27	Canada	Female	USA	01:03:00	05:59:05	03:59:47	11:06:28
1300	2014	7	27	Canada	Female	CAN	01:28:37	05:56:05	03:36:18	11:12:37
1301	2014	7	27	Canada	Female	USA	01:18:33	05:52:42	04:11:35	11:29:18
1302	2014	7	27	Canada	Female	CAN	01:05:38	06:05:56	04:14:50	11:31:28
1303	2014	7	27	Canada	Female	USA	01:05:05	05:59:11	04:24:50	11:35:21
1304	2014	7	27	Canada	Female	CAN	01:06:34	06:00:17	04:29:08	11:42:28
1305	2014	7	27	Canada	Female	USA	01:09:04	05:57:01	04:34:14	11:45:48
1306	2014	7	27	Canada	Female	USA	01:21:12	06:32:09	03:48:07	11:48:46
1307	2014	7	27	Canada	Female	CAN	01:12:24	05:56:08	04:49:23	12:03:15
1308	2014	7	27	Canada	Female	USA	01:20:53	06:35:25	04:01:35	12:06:19
1309	2014	7	27	Canada	Female	USA	01:19:08	06:12:25	04:27:41	12:07:17
1310	2014	7	27	Canada	Female	USA	00:57:30	06:13:03	04:50:24	12:11:56
1311	2014	7	27	Canada	Female	CAN	01:00:55	06:35:08	04:29:34	12:12:14
1312	2014	7	27	Canada	Female	USA	01:13:17	06:38:17	04:19:05	12:17:34
1313	2014	7	27	Canada	Female	CAN	01:22:14	06:21:44	04:30:55	12:24:01
1314	2014	7	27	Canada	Female	USA	01:11:11	07:21:46	03:55:21	12:34:09
1315	2014	7	27	Canada	Female	USA	01:12:54	06:32:23	04:43:56	12:34:19
1316	2014	7	27	Canada	Female	USA	01:23:14	06:24:08	04:37:57	12:41:33
1317	2014	7	27	Canada	Female	CAN	01:09:05	06:21:09	05:03:23	12:42:54
1318	2014	7	27	Canada	Female	USA	01:16:41	07:05:39	04:07:05	12:43:39
1319	2014	7	27	Canada	Female	CAN	01:21:00	06:55:38	04:19:25	12:45:02
1320	2014	7	27	Canada	Female	USA	01:21:42	06:32:24	04:41:34	12:46:46
1321	2014	7	27	Canada	Female	USA	01:44:15	06:39:31	04:12:54	12:54:50
1322	2014	7	27	Canada	Female	CAN	01:18:07	06:25:05	05:03:26	13:01:12
1323	2014	7	27	Canada	Female	USA	01:15:44	07:06:48	04:34:06	13:05:54
1324	2014	7	27	Canada	Female	USA	01:08:59	07:00:52	04:45:27	13:08:26
1325	2014	7	27	Canada	Female	CAN	01:35:20	06:00:50	05:22:19	13:09:03
1326	2014	7	27	Canada	Female	USA	01:14:11	07:07:57	04:39:04	13:13:00
1327	2014	7	27	Canada	Female	USA	01:36:39	07:00:05	04:26:18	13:15:37
1328	2014	7	27	Canada	Female	CAN	01:15:54	07:13:10	04:44:27	13:20:29
1329	2014	7	27	Canada	Female	USA	01:20:00	07:07:37	04:47:25	13:24:22
1330	2014	7	27	Canada	Female	CAN	01:16:09	07:08:28	04:53:36	13:30:31
1331	2014	7	27	Canada	Female	CAN	01:15:22	07:01:39	05:07:07	13:31:11
1332	2014	7	27	Canada	Female	USA	01:19:02	06:53:32	05:07:10	13:31:52
1333	2014	7	27	Canada	Female	BGR	01:23:53	07:29:42	04:29:41	13:32:22
1334	2014	7	27	Canada	Female	USA	01:18:50	06:27:24	05:31:20	13:32:37
1335	2014	7	27	Canada	Female	CAN	01:14:57	07:07:56	04:57:08	13:33:58
1336	2014	7	27	Canada	Female	USA	01:24:06	07:25:46	04:33:35	13:34:02
1337	2014	7	27	Canada	Female	AUS	01:16:33	07:09:02	05:00:59	13:38:03
1338	2014	7	27	Canada	Female	USA	01:23:39	07:09:03	04:50:21	13:38:42
1339	2014	7	27	Canada	Female	USA	01:14:46	06:33:49	05:40:48	13:39:19
1340	2014	7	27	Canada	Female	USA	01:15:46	07:16:35	04:55:51	13:41:46
1341	2014	7	27	Canada	Female	USA	01:18:49	07:08:37	05:03:52	13:47:47
1342	2014	7	27	Canada	Female	CAN	01:29:27	07:18:19	04:55:54	13:57:05
1343	2014	7	27	Canada	Female	USA	01:08:19	07:06:57	05:36:01	14:00:31
1344	2014	7	27	Canada	Female	USA	01:16:00	07:19:23	05:17:30	14:00:41
1345	2014	7	27	Canada	Female	CAN	01:22:35	06:54:22	05:34:11	14:02:14
1346	2014	7	27	Canada	Female	CAN	01:04:15	07:13:42	05:34:10	14:05:27
1347	2014	7	27	Canada	Female	CAN	01:41:04	06:59:27	05:20:00	14:14:42
1348	2014	7	27	Canada	Female	CAN	01:30:35	07:19:21	04:57:53	14:15:47
1349	2014	7	27	Canada	Female	CAN	01:21:39	06:45:22	05:56:59	14:18:38
1350	2014	7	27	Canada	Female	CAN	01:35:28	07:12:36	05:22:46	14:23:32
1351	2014	7	27	Canada	Female	USA	01:16:08	07:04:15	05:48:19	14:25:40
1352	2014	7	27	Canada	Female	CAN	01:55:31	07:03:27	05:16:07	14:26:15
1353	2014	7	27	Canada	Female	USA	01:27:35	07:21:45	05:26:50	14:28:25
1354	2014	7	27	Canada	Female	CAN	01:24:58	07:22:11	05:34:13	14:29:32
1355	2014	7	27	Canada	Female	USA	01:43:23	07:38:00	05:07:49	14:45:00
1356	2014	7	27	Canada	Female	USA	01:26:32	07:55:09	05:14:32	14:56:21
1357	2014	7	27	Canada	Female	CAN	01:25:20	07:16:46	06:06:25	15:02:05
1358	2014	7	27	Canada	Female	USA	01:32:58	07:38:16	05:39:57	15:03:04
1359	2014	7	27	Canada	Female	SCG	01:28:32	07:13:59	06:17:02	15:06:49
1360	2014	7	27	Canada	Female	CAN	01:23:50	07:34:01	05:57:05	15:12:01
1361	2014	7	27	Canada	Female	CAN	01:18:30	07:15:44	06:27:59	15:15:23
1362	2014	7	27	Canada	Female	USA	01:18:00	07:30:46	06:20:44	15:22:44
1363	2014	7	27	Canada	Female	CAN	01:33:06	07:48:37	05:43:33	15:24:36
1364	2014	7	27	Canada	Female	CAN	01:23:51	07:15:44	06:19:36	15:26:21
1365	2014	7	27	Canada	Female	USA	01:29:48	07:36:10	06:03:13	15:29:21
1366	2014	7	27	Canada	Female	USA	01:53:26	07:42:46	05:56:07	15:40:29
1367	2014	7	27	Canada	Female	USA	01:21:09	07:11:50	06:51:10	15:42:15
1368	2014	7	27	Canada	Female	GBR	01:19:12	08:37:41	05:43:36	15:58:30
1369	2014	7	27	Canada	Female	USA	01:03:29	07:29:32	07:22:26	16:00:34
1370	2014	7	27	Canada	Female	USA	02:06:36	08:06:00	05:48:15	16:11:40
1371	2014	7	27	Canada	Female	CAN	01:12:12	08:04:39	06:48:01	16:17:07
1372	2014	7	27	Canada	Female	USA	01:42:38	08:13:29	06:09:41	16:18:04
1373	2014	7	27	Canada	Female	USA	01:47:08	08:01:07	06:21:09	16:22:01
1374	2014	7	27	Canada	Female	USA	01:43:02	08:24:24	06:15:05	16:35:49
1375	2014	7	27	Canada	Female	USA	01:44:31	08:24:33	06:05:05	16:37:45
1376	2014	7	27	Canada	Female	CAN	01:08:18	05:48:19	03:16:21	10:19:26
1377	2014	7	27	Canada	Female	USA	01:02:28	05:46:56	03:30:10	10:24:57
1378	2014	7	27	Canada	Female	CAN	01:12:23	05:51:29	03:31:23	10:39:51
1379	2014	7	27	Canada	Female	CAN	01:28:48	05:43:29	03:46:00	11:04:06
1380	2014	7	27	Canada	Female	GBR	01:09:03	06:12:36	04:20:06	11:45:57
1381	2014	7	27	Canada	Female	CAN	01:09:45	06:08:25	04:26:47	11:49:45
1382	2014	7	27	Canada	Female	USA	01:19:41	06:22:37	04:22:22	12:12:37
1383	2014	7	27	Canada	Female	USA	01:23:50	06:27:35	04:14:26	12:17:14
1384	2014	7	27	Canada	Female	USA	01:18:18	06:26:31	04:26:42	12:18:42
1385	2014	7	27	Canada	Female	CAN	01:24:44	06:08:18	04:39:51	12:19:41
1386	2014	7	27	Canada	Female	USA	01:18:00	06:44:28	04:19:13	12:31:32
1387	2014	7	27	Canada	Female	CAN	01:23:28	06:05:01	04:49:35	12:33:21
1388	2014	7	27	Canada	Female	CAN	01:14:43	06:28:01	04:45:31	12:38:19
1389	2014	7	27	Canada	Female	USA	00:56:17	06:21:50	05:16:22	12:40:17
1390	2014	7	27	Canada	Female	CAN	01:13:20	06:29:15	04:45:17	12:40:24
1391	2014	7	27	Canada	Female	CAN	01:31:28	06:54:10	04:22:34	12:57:01
1392	2014	7	27	Canada	Female	CAN	01:26:56	06:24:50	04:57:24	13:01:53
1393	2014	7	27	Canada	Female	CAN	01:27:15	06:46:46	04:37:06	13:04:10
1394	2014	7	27	Canada	Female	USA	01:13:02	06:45:19	05:01:48	13:06:02
1395	2014	7	27	Canada	Female	CAN	01:24:39	06:38:31	04:59:59	13:08:31
1396	2014	7	27	Canada	Female	CAN	01:21:15	06:09:53	05:25:59	13:09:28
1397	2014	7	27	Canada	Female	USA	01:21:45	06:42:52	04:58:10	13:12:53
1398	2014	7	27	Canada	Female	USA	01:15:16	06:45:49	05:04:49	13:18:37
1399	2014	7	27	Canada	Female	USA	00:56:56	06:28:54	05:45:23	13:18:46
1400	2014	7	27	Canada	Female	CAN	01:21:45	06:56:23	04:53:24	13:21:13
1401	2014	7	27	Canada	Female	USA	01:17:27	06:45:49	05:15:30	13:26:15
1402	2014	7	27	Canada	Female	CAN	01:09:29	06:48:32	05:22:16	13:27:11
1403	2014	7	27	Canada	Female	USA	01:14:49	06:34:39	05:31:09	13:28:44
1404	2014	7	27	Canada	Female	USA	01:31:12	06:52:33	04:55:38	13:32:54
1405	2014	7	27	Canada	Female	USA	01:20:00	07:04:57	04:58:43	13:33:53
1406	2014	7	27	Canada	Female	USA	01:16:20	07:05:32	05:06:23	13:38:34
1407	2014	7	27	Canada	Female	USA	01:36:17	07:06:10	04:46:51	13:38:54
1408	2014	7	27	Canada	Female	USA	01:23:39	06:57:43	05:10:13	13:41:36
1409	2014	7	27	Canada	Female	USA	01:21:38	07:12:15	05:08:40	13:56:54
1410	2014	7	27	Canada	Female	CAN	01:14:44	07:10:38	05:24:55	13:59:46
1411	2014	7	27	Canada	Female	CAN	01:31:16	06:53:37	05:26:51	14:02:14
1412	2014	7	27	Canada	Female	CAN	01:06:03	07:45:27	04:56:13	14:03:49
1413	2014	7	27	Canada	Female	USA	01:25:58	07:03:53	05:23:06	14:07:00
1414	2014	7	27	Canada	Female	CAN	01:42:07	06:54:27	05:10:04	14:09:19
1415	2014	7	27	Canada	Female	USA	01:34:39	07:20:09	05:01:44	14:16:13
1416	2014	7	27	Canada	Female	USA	01:06:43	07:14:48	05:51:08	14:20:34
1417	2014	7	27	Canada	Female	CAN	01:33:53	06:34:02	06:02:20	14:23:02
1418	2014	7	27	Canada	Female	USA	01:23:07	07:34:18	05:12:21	14:26:42
1419	2014	7	27	Canada	Female	CAN	01:19:47	07:07:05	05:55:01	14:32:19
1420	2014	7	27	Canada	Female	CAN	01:25:41	06:58:41	05:55:31	14:33:23
1421	2014	7	27	Canada	Female	USA	01:23:22	07:23:24	05:25:24	14:34:47
1422	2014	7	27	Canada	Female	USA	01:15:15	07:22:54	05:48:52	14:35:36
1423	2014	7	27	Canada	Female	CAN	01:15:37	07:30:29	05:38:21	14:36:59
1424	2014	7	27	Canada	Female	USA	01:35:01	07:27:22	05:24:30	14:38:36
1425	2014	7	27	Canada	Female	USA	01:37:36	07:40:30	05:09:23	14:47:25
1426	2014	7	27	Canada	Female	CAN	01:23:41	07:38:22	05:35:40	14:52:43
1427	2014	7	27	Canada	Female	USA	01:22:00	07:51:42	05:22:57	14:52:55
1428	2014	7	27	Canada	Female	USA	01:32:01	07:37:26	05:47:18	15:08:01
1429	2014	7	27	Canada	Female	USA	01:34:15	07:54:32	05:31:08	15:12:13
1430	2014	7	27	Canada	Female	USA	01:58:54	06:53:52	06:13:04	15:15:07
1431	2014	7	27	Canada	Female	CAN	01:16:01	08:24:24	05:25:24	15:17:25
1432	2014	7	27	Canada	Female	CAN	01:24:14	07:40:53	06:07:19	15:32:13
1433	2014	7	27	Canada	Female	CAN	01:03:05	08:19:09	05:59:31	15:37:22
1434	2014	7	27	Canada	Female	USA	01:41:29	07:50:54	05:56:39	15:50:49
1435	2014	7	27	Canada	Female	USA	01:20:47	07:54:51	06:22:42	15:56:28
1436	2014	7	27	Canada	Female	USA	01:28:36	08:35:59	05:49:38	16:15:13
1437	2014	7	27	Canada	Female	USA	01:49:52	07:44:31	06:27:02	16:21:04
1438	2014	7	27	Canada	Female	USA	01:29:30	08:29:12	06:09:34	16:24:12
1439	2014	7	27	Canada	Female	CAN	01:29:23	08:22:40	06:20:58	16:29:09
1440	2014	7	27	Canada	Female	CAN	01:34:27	08:15:19	06:35:20	16:33:45
1441	2014	7	27	Canada	Female	JPN	01:47:45	08:19:02	06:18:47	16:46:23
1442	2014	7	27	Canada	Female	CAN	01:19:33	05:42:00	03:47:58	10:55:48
1443	2014	7	27	Canada	Female	USA	01:10:17	05:45:00	04:00:03	11:00:18
1444	2014	7	27	Canada	Female	USA	01:09:01	05:55:15	04:01:07	11:10:43
1445	2014	7	27	Canada	Female	USA	01:11:29	05:54:08	04:26:09	11:38:45
1446	2014	7	27	Canada	Female	CAN	01:19:01	05:57:25	04:23:24	11:45:48
1447	2014	7	27	Canada	Female	USA	01:23:28	06:07:09	04:02:54	11:47:08
1448	2014	7	27	Canada	Female	CAN	01:12:13	06:15:08	04:15:31	11:48:53
1449	2014	7	27	Canada	Female	CAN	01:11:18	06:11:35	04:27:37	11:56:37
1450	2014	7	27	Canada	Female	USA	01:23:44	06:23:58	04:14:47	12:12:31
1451	2014	7	27	Canada	Female	CAN	01:14:38	06:34:23	04:17:36	12:13:15
1452	2014	7	27	Canada	Female	NLD	00:59:13	06:19:15	04:47:24	12:14:05
1453	2014	7	27	Canada	Female	IRL	01:28:49	06:08:26	04:27:33	12:15:20
1454	2014	7	27	Canada	Female	CAN	01:25:24	06:39:04	04:09:46	12:22:17
1455	2014	7	27	Canada	Female	CAN	01:14:02	06:15:36	04:48:23	12:23:55
1456	2014	7	27	Canada	Female	USA	01:03:15	06:42:34	04:34:15	12:26:28
1457	2014	7	27	Canada	Female	CAN	01:25:18	06:43:15	04:12:42	12:31:43
1458	2014	7	27	Canada	Female	CAN	01:26:39	06:23:58	04:36:31	12:33:43
1459	2014	7	27	Canada	Female	USA	01:20:43	06:29:01	04:37:29	12:36:25
1460	2014	7	27	Canada	Female	USA	01:19:10	06:44:46	04:45:16	12:55:59
1461	2014	7	27	Canada	Female	USA	01:12:17	06:18:12	05:28:53	13:08:19
1462	2014	7	27	Canada	Female	USA	01:15:22	06:41:09	05:05:43	13:14:51
1463	2014	7	27	Canada	Female	USA	01:14:07	06:37:58	05:13:50	13:16:08
1464	2014	7	27	Canada	Female	CAN	01:24:50	06:11:28	05:31:17	13:17:41
1465	2014	7	27	Canada	Female	USA	01:30:16	06:41:58	04:56:23	13:19:04
1466	2014	7	27	Canada	Female	CAN	01:14:07	06:29:08	05:30:49	13:21:10
1467	2014	7	27	Canada	Female	USA	01:10:02	06:40:57	05:18:05	13:22:55
1468	2014	7	27	Canada	Female	USA	01:03:07	06:59:27	05:10:42	13:23:45
1469	2014	7	27	Canada	Female	USA	01:33:08	07:12:46	04:20:01	13:24:43
1470	2014	7	27	Canada	Female	AUS	01:15:30	07:08:02	04:54:02	13:28:11
1471	2014	7	27	Canada	Female	CAN	01:30:04	06:29:58	05:16:05	13:29:28
1472	2014	7	27	Canada	Female	USA	01:30:10	07:22:02	04:27:40	13:34:21
1473	2014	7	27	Canada	Female	USA	01:09:24	06:41:18	05:37:02	13:35:22
1474	2014	7	27	Canada	Female	NLD	01:21:50	06:57:32	05:08:54	13:38:12
1475	2014	7	27	Canada	Female	CAN	01:30:43	07:22:09	04:34:05	13:38:39
1476	2014	7	27	Canada	Female	USA	01:01:23	07:40:16	04:48:48	13:41:44
1477	2014	7	27	Canada	Female	USA	01:21:44	06:41:28	05:33:57	13:49:48
1478	2014	7	27	Canada	Female	CAN	01:46:32	07:19:22	04:30:53	13:53:02
1479	2014	7	27	Canada	Female	USA	01:29:00	07:21:07	04:41:45	13:53:15
1480	2014	7	27	Canada	Female	USA	01:12:35	07:16:06	05:16:54	13:53:21
1481	2014	7	27	Canada	Female	USA	01:47:38	07:20:31	04:36:30	13:53:29
1482	2014	7	27	Canada	Female	USA	01:10:46	06:56:11	05:30:53	13:55:26
1483	2014	7	27	Canada	Female	GBR	01:15:51	06:48:24	05:38:18	13:55:39
1484	2014	7	27	Canada	Female	CAN	01:09:31	06:57:45	05:40:23	13:57:39
1485	2014	7	27	Canada	Female	CAN	01:13:56	07:01:23	05:33:39	14:00:51
1486	2014	7	27	Canada	Female	CAN	01:45:00	07:44:31	04:28:52	14:10:08
1487	2014	7	27	Canada	Female	NZL	01:15:24	07:02:15	05:38:13	14:10:46
1488	2014	7	27	Canada	Female	SWE	01:42:36	07:16:51	04:59:38	14:11:19
1489	2014	7	27	Canada	Female	CAN	01:22:19	07:17:32	05:19:31	14:12:59
1490	2014	7	27	Canada	Female	CAN	01:14:06	06:57:47	05:47:31	14:14:04
1491	2014	7	27	Canada	Female	USA	01:34:52	07:27:32	04:56:02	14:16:00
1492	2014	7	27	Canada	Female	CAN	01:39:40	07:17:06	05:06:43	14:16:30
1493	2014	7	27	Canada	Female	USA	02:01:34	07:18:54	04:46:38	14:17:06
1494	2014	7	27	Canada	Female	CAN	01:24:00	07:25:28	05:16:42	14:18:49
1495	2014	7	27	Canada	Female	CAN	01:29:37	07:41:44	05:00:00	14:21:40
1496	2014	7	27	Canada	Female	USA	01:20:32	07:27:27	05:20:35	14:22:04
1497	2014	7	27	Canada	Female	USA	01:22:10	07:08:25	05:47:54	14:29:23
1498	2014	7	27	Canada	Female	USA	01:25:56	07:35:32	05:21:26	14:30:51
1499	2014	7	27	Canada	Female	CAN	01:31:57	07:21:13	05:30:18	14:31:57
1500	2014	7	27	Canada	Female	CAN	01:13:19	07:23:39	05:40:00	14:32:12
1501	2014	7	27	Canada	Female	USA	01:06:38	06:32:15	06:38:55	14:36:09
1502	2014	7	27	Canada	Female	CAN	01:14:26	07:05:59	06:04:57	14:36:58
1503	2014	7	27	Canada	Female	USA	01:18:59	07:47:36	05:23:46	14:37:41
1504	2014	7	27	Canada	Female	USA	01:23:07	07:20:24	05:43:39	14:44:01
1505	2014	7	27	Canada	Female	CAN	01:33:00	07:03:53	05:59:40	14:46:30
1506	2014	7	27	Canada	Female	CAN	01:25:32	07:29:03	05:34:55	14:46:40
1507	2014	7	27	Canada	Female	USA	01:49:07	07:35:10	05:11:35	14:48:46
1508	2014	7	27	Canada	Female	CAN	01:24:21	07:43:52	05:32:53	14:57:47
1509	2014	7	27	Canada	Female	COD	01:46:14	07:17:26	05:41:15	15:00:09
1510	2014	7	27	Canada	Female	CAN	01:47:22	07:55:22	05:08:05	15:08:22
1511	2014	7	27	Canada	Female	CAN	01:20:39	06:51:09	06:46:14	15:08:43
1512	2014	7	27	Canada	Female	CAN	01:27:57	08:20:03	05:03:35	15:08:57
1513	2014	7	27	Canada	Female	CCK	01:15:06	07:46:45	05:50:43	15:09:07
1514	2014	7	27	Canada	Female	CAN	01:35:49	07:42:42	05:40:25	15:12:40
1515	2014	7	27	Canada	Female	CAN	01:38:20	07:53:09	05:23:41	15:15:34
1516	2014	7	27	Canada	Female	CAN	01:48:38	07:35:32	05:42:32	15:18:09
1517	2014	7	27	Canada	Female	USA	02:04:15	07:36:27	05:30:57	15:19:26
1518	2014	7	27	Canada	Female	NZL	01:24:02	07:40:15	05:57:28	15:20:06
1519	2014	7	27	Canada	Female	MEX	01:33:04	07:46:44	05:47:54	15:20:19
1520	2014	7	27	Canada	Female	USA	01:40:47	08:21:52	05:05:02	15:20:30
1521	2014	7	27	Canada	Female	USA	01:41:29	07:39:54	05:52:33	15:29:02
1522	2014	7	27	Canada	Female	CAN	01:18:21	07:44:01	06:07:22	15:32:16
1523	2014	7	27	Canada	Female	USA	01:23:26	08:02:54	05:46:27	15:32:42
1524	2014	7	27	Canada	Female	USA	01:31:39	07:41:39	06:04:37	15:34:03
1525	2014	7	27	Canada	Female	USA	01:09:32	07:32:03	06:41:32	15:43:34
1526	2014	7	27	Canada	Female	CAN	01:49:13	08:34:52	05:11:48	15:44:00
1527	2014	7	27	Canada	Female	USA	01:45:26	08:08:56	05:39:34	15:45:59
1528	2014	7	27	Canada	Female	USA	01:01:38	08:00:58	06:25:52	15:50:20
1529	2014	7	27	Canada	Female	USA	01:26:57	07:56:34	06:17:45	15:50:39
1530	2014	7	27	Canada	Female	USA	01:23:56	07:34:23	06:38:12	15:57:17
1531	2014	7	27	Canada	Female	USA	01:32:42	07:27:24	06:36:06	15:57:19
1532	2014	7	27	Canada	Female	CAN	01:24:50	07:57:35	06:31:25	16:05:46
1533	2014	7	27	Canada	Female	USA	01:20:26	08:32:13	06:06:16	16:15:01
1534	2014	7	27	Canada	Female	CAN	01:29:17	08:26:27	06:01:07	16:16:04
1535	2014	7	27	Canada	Female	USA	01:14:36	08:10:42	06:33:43	16:22:01
1536	2014	7	27	Canada	Female	USA	01:42:19	08:25:10	06:01:34	16:29:22
1537	2014	7	27	Canada	Female	USA	01:27:02	08:47:00	06:09:45	16:37:32
1538	2014	7	27	Canada	Female	CAN	01:29:51	08:14:00	06:40:19	16:42:06
1539	2014	7	27	Canada	Female	USA	01:45:23	08:29:05	06:14:44	16:44:04
1540	2014	7	27	Canada	Female	USA	01:02:56	06:01:29	03:36:47	10:46:57
1541	2014	7	27	Canada	Female	USA	00:55:41	05:54:45	04:05:52	11:01:12
1542	2014	7	27	Canada	Female	CAN	00:59:56	06:03:19	03:57:55	11:06:05
1543	2014	7	27	Canada	Female	CAN	01:18:19	05:58:26	03:56:31	11:19:32
1544	2014	7	27	Canada	Female	USA	01:06:49	06:03:36	04:19:08	11:33:34
1545	2014	7	27	Canada	Female	CAN	01:12:53	06:06:07	04:18:56	11:46:36
1546	2014	7	27	Canada	Female	USA	01:12:25	06:08:59	04:18:25	11:47:33
1547	2014	7	27	Canada	Female	USA	01:10:15	06:27:35	04:05:14	11:52:06
1548	2014	7	27	Canada	Female	USA	01:10:40	06:07:41	04:35:16	12:02:20
1549	2014	7	27	Canada	Female	CAN	01:18:58	06:17:14	04:33:31	12:15:39
1550	2014	7	27	Canada	Female	CAN	01:07:21	06:20:35	04:58:51	12:34:23
1551	2014	7	27	Canada	Female	USA	01:15:21	06:18:54	04:53:04	12:35:07
1552	2014	7	27	Canada	Female	USA	01:24:26	06:10:19	04:54:11	12:36:37
1553	2014	7	27	Canada	Female	USA	01:15:20	06:39:30	04:35:22	12:39:12
1554	2014	7	27	Canada	Female	CAN	01:28:58	06:42:17	04:22:42	12:50:06
1555	2014	7	27	Canada	Female	CAN	01:16:18	06:38:35	04:52:51	12:53:50
1556	2014	7	27	Canada	Female	CAN	01:18:13	06:40:48	04:50:41	12:57:19
1557	2014	7	27	Canada	Female	CAN	01:20:44	06:57:30	04:35:18	13:01:10
1558	2014	7	27	Canada	Female	USA	01:24:45	06:41:08	04:55:53	13:13:35
1559	2014	7	27	Canada	Female	USA	01:25:44	06:39:18	04:57:03	13:13:46
1560	2014	7	27	Canada	Female	CAN	01:23:54	06:50:08	04:46:50	13:14:10
1561	2014	7	27	Canada	Female	USA	01:22:33	06:32:59	05:09:59	13:14:15
1562	2014	7	27	Canada	Female	CAN	01:17:31	06:54:08	04:56:59	13:20:33
1563	2014	7	27	Canada	Female	USA	01:21:11	06:33:33	05:15:55	13:22:32
1564	2014	7	27	Canada	Female	CAN	01:17:23	06:55:54	05:02:41	13:22:34
1565	2014	7	27	Canada	Female	USA	01:35:18	06:46:49	04:48:11	13:22:42
1566	2014	7	27	Canada	Female	USA	01:37:39	07:03:39	04:29:51	13:29:58
1567	2014	7	27	Canada	Female	CAN	01:16:39	06:47:43	05:18:17	13:31:27
1568	2014	7	27	Canada	Female	CAN	01:09:58	06:23:51	05:54:07	13:44:07
1569	2014	7	27	Canada	Female	USA	01:25:13	06:48:11	05:15:19	13:44:52
1570	2014	7	27	Canada	Female	CAN	01:34:40	07:08:06	04:43:40	13:44:54
1571	2014	7	27	Canada	Female	USA	01:27:30	07:13:31	04:53:59	13:50:38
1572	2014	7	27	Canada	Female	CAN	01:34:59	07:03:09	05:07:52	13:58:19
1573	2014	7	27	Canada	Female	CAN	01:38:34	06:55:34	05:14:38	13:59:42
1574	2014	7	27	Canada	Female	USA	01:23:38	07:19:05	04:56:59	13:59:46
1575	2014	7	27	Canada	Female	USA	01:25:29	07:45:56	04:47:05	14:11:36
1576	2014	7	27	Canada	Female	USA	01:25:58	07:05:30	05:37:34	14:20:31
1577	2014	7	27	Canada	Female	CAN	01:16:52	06:50:42	05:46:20	14:20:40
1578	2014	7	27	Canada	Female	USA	01:22:35	07:14:21	05:35:23	14:22:00
1579	2014	7	27	Canada	Female	USA	01:13:44	07:09:19	05:53:04	14:24:31
1580	2014	7	27	Canada	Female	USA	01:30:00	07:12:04	05:33:23	14:32:26
1581	2014	7	27	Canada	Female	USA	01:44:45	07:01:13	05:27:56	14:37:29
1582	2014	7	27	Canada	Female	CAN	01:22:48	08:03:07	04:59:49	14:43:00
1583	2014	7	27	Canada	Female	USA	01:07:08	07:13:04	06:11:01	14:44:30
1584	2014	7	27	Canada	Female	USA	02:04:30	07:34:22	04:55:26	14:46:13
1585	2014	7	27	Canada	Female	USA	01:14:28	07:53:44	05:33:37	14:54:35
1586	2014	7	27	Canada	Female	USA	01:17:29	07:16:02	06:08:44	14:58:32
1587	2014	7	27	Canada	Female	CAN	01:43:31	08:02:00	04:59:19	15:00:32
1588	2014	7	27	Canada	Female	USA	01:29:48	07:34:11	05:42:05	15:03:16
1589	2014	7	27	Canada	Female	USA	01:27:27	07:57:34	05:30:28	15:16:30
1590	2014	7	27	Canada	Female	USA	01:35:23	08:08:13	05:30:49	15:26:56
1591	2014	7	27	Canada	Female	COD	01:10:32	07:34:17	06:27:54	15:27:25
1592	2014	7	27	Canada	Female	USA	01:21:50	07:20:03	06:46:48	15:37:59
1593	2014	7	27	Canada	Female	USA	01:52:09	08:14:26	05:16:10	15:38:35
1594	2014	7	27	Canada	Female	CAN	01:37:26	08:12:29	05:45:16	15:54:47
1595	2014	7	27	Canada	Female	CAN	01:31:48	08:07:40	05:59:28	15:58:21
1596	2014	7	27	Canada	Female	USA	01:33:57	08:02:27	06:07:43	16:03:35
1597	2014	7	27	Canada	Female	USA	01:53:30	08:04:29	06:05:32	16:16:31
1598	2014	7	27	Canada	Female	CAN	01:26:46	08:21:57	06:00:42	16:16:32
1599	2014	7	27	Canada	Female	CAN	01:30:46	08:31:02	06:13:05	16:29:28
1600	2014	7	27	Canada	Female	CAN	01:34:02	08:01:28	06:35:20	16:33:46
1601	2014	7	27	Canada	Female	CAN	01:36:46	07:54:20	06:41:29	16:36:30
1602	2014	7	27	Canada	Female	CAN	01:07:05	05:55:34	03:57:42	11:06:20
1603	2014	7	27	Canada	Female	CAN	01:05:39	06:12:16	03:49:26	11:15:16
1604	2014	7	27	Canada	Female	ISL	01:22:45	05:59:49	03:51:27	11:21:22
1605	2014	7	27	Canada	Female	HKG	01:14:49	05:55:10	04:11:38	11:31:22
1606	2014	7	27	Canada	Female	CAN	01:15:21	06:02:52	04:20:05	11:45:58
1607	2014	7	27	Canada	Female	CAN	01:10:51	05:58:22	04:47:28	12:04:03
1608	2014	7	27	Canada	Female	USA	01:00:08	06:29:09	04:24:41	12:04:09
1609	2014	7	27	Canada	Female	CAN	01:19:52	06:09:17	04:37:38	12:10:56
1610	2014	7	27	Canada	Female	CAN	01:07:02	06:36:12	04:29:55	12:20:43
1611	2014	7	27	Canada	Female	CAN	01:20:54	06:31:37	04:23:26	12:26:48
1612	2014	7	27	Canada	Female	GBR	01:21:42	06:46:18	04:11:45	12:29:55
1613	2014	7	27	Canada	Female	JPN	01:24:30	06:59:22	04:10:31	12:45:38
1614	2014	7	27	Canada	Female	USA	01:02:52	06:44:20	05:00:59	12:55:26
1615	2014	7	27	Canada	Female	USA	01:34:28	07:02:32	04:09:10	13:01:38
1616	2014	7	27	Canada	Female	CAN	01:10:59	06:39:55	05:19:30	13:19:45
1617	2014	7	27	Canada	Female	USA	01:08:17	06:35:25	05:32:43	13:23:20
1618	2014	7	27	Canada	Female	CAN	01:20:52	06:52:29	05:05:45	13:35:35
1619	2014	7	27	Canada	Female	USA	01:08:58	07:34:31	04:39:58	13:38:36
1620	2014	7	27	Canada	Female	CAN	01:29:16	06:40:15	05:16:14	13:39:01
1621	2014	7	27	Canada	Female	USA	01:21:00	07:25:47	04:39:11	13:39:13
1622	2014	7	27	Canada	Female	USA	01:16:24	06:45:31	05:23:46	13:39:21
1623	2014	7	27	Canada	Female	CAN	01:30:18	07:01:13	05:02:16	13:43:08
1624	2014	7	27	Canada	Female	CAN	01:13:56	07:00:18	05:22:02	13:46:53
1625	2014	7	27	Canada	Female	CAN	01:08:51	06:54:04	05:34:43	13:49:02
1626	2014	7	27	Canada	Female	USA	01:23:47	07:27:00	04:49:49	13:57:33
1627	2014	7	27	Canada	Female	USA	01:23:43	07:18:10	05:03:30	13:59:46
1628	2014	7	27	Canada	Female	USA	01:22:29	06:40:14	05:50:50	14:06:54
1629	2014	7	27	Canada	Female	CAN	01:21:41	06:59:53	05:37:10	14:11:27
1630	2014	7	27	Canada	Female	USA	01:30:27	07:15:44	05:11:56	14:12:29
1631	2014	7	27	Canada	Female	CAN	01:13:35	07:02:53	05:54:08	14:21:38
1632	2014	7	27	Canada	Female	CAN	01:13:17	07:27:36	05:37:15	14:24:14
1633	2014	7	27	Canada	Female	NOR	01:29:36	07:05:23	05:32:26	14:26:56
1634	2014	7	27	Canada	Female	CAN	01:23:01	07:13:49	05:44:23	14:33:04
1635	2014	7	27	Canada	Female	USA	01:25:07	06:30:37	06:30:41	14:34:26
1636	2014	7	27	Canada	Female	USA	01:21:57	07:23:14	05:25:23	14:34:47
1637	2014	7	27	Canada	Female	CAN	01:35:02	07:14:56	05:44:07	14:40:43
1638	2014	7	27	Canada	Female	USA	01:22:40	07:35:46	05:30:55	14:45:53
1639	2014	7	27	Canada	Female	CAN	01:26:51	07:56:02	05:17:30	14:49:24
1640	2014	7	27	Canada	Female	USA	01:17:48	07:25:37	05:57:09	14:51:13
1641	2014	7	27	Canada	Female	CAN	01:22:47	06:46:21	06:39:02	14:58:10
1642	2014	7	27	Canada	Female	USA	01:40:46	07:21:40	05:50:40	15:06:03
1643	2014	7	27	Canada	Female	USA	01:31:53	07:40:19	05:48:06	15:20:17
1644	2014	7	27	Canada	Female	CAN	01:16:13	06:55:23	07:02:02	15:24:07
1645	2014	7	27	Canada	Female	USA	01:25:25	06:57:41	06:53:55	15:25:39
1646	2014	7	27	Canada	Female	USA	01:55:15	07:53:54	05:30:27	15:33:53
1647	2014	7	27	Canada	Female	USA	01:24:17	07:08:07	06:55:47	15:39:02
1648	2014	7	27	Canada	Female	USA	01:35:25	08:13:41	05:45:53	15:52:07
1649	2014	7	27	Canada	Female	CAN	01:27:38	08:22:50	05:58:52	15:59:40
1650	2014	7	27	Canada	Female	USA	02:06:15	07:40:22	06:06:57	16:05:46
1651	2014	7	27	Canada	Female	CAN	01:34:00	08:07:55	06:14:40	16:07:24
1652	2014	7	27	Canada	Female	CAN	01:14:50	07:29:09	07:11:13	16:13:48
1653	2014	7	27	Canada	Female	USA	01:25:41	07:54:00	06:35:40	16:13:49
1654	2014	7	27	Canada	Female	USA	01:37:08	08:27:25	06:10:06	16:28:33
1655	2014	7	27	Canada	Female	USA	01:38:24	07:58:03	06:29:44	16:29:08
1656	2014	7	27	Canada	Female	USA	01:27:44	08:21:16	06:29:00	16:31:46
1657	2014	7	27	Canada	Female	CAN	01:57:48	08:24:38	06:15:15	16:46:54
1658	2014	7	27	Canada	Female	CAN	01:15:09	06:31:09	04:37:31	12:33:55
1659	2014	7	27	Canada	Female	CAN	01:23:06	06:32:21	04:50:34	12:58:43
1660	2014	7	27	Canada	Female	CAN	01:33:49	07:07:07	05:00:11	13:52:46
1661	2014	7	27	Canada	Female	USA	01:17:13	06:47:11	05:42:41	13:58:56
1662	2014	7	27	Canada	Female	CAN	01:40:34	07:09:54	04:59:51	13:59:25
1663	2014	7	27	Canada	Female	CAN	01:01:13	06:54:01	06:23:00	14:30:01
1664	2014	7	27	Canada	Female	USA	01:30:50	07:29:06	05:21:52	14:35:55
1665	2014	7	27	Canada	Female	CAN	01:44:02	07:25:25	05:14:19	14:38:01
1666	2014	7	27	Canada	Female	USA	01:17:07	07:54:24	05:09:21	14:41:01
1667	2014	7	27	Canada	Female	CAN	01:34:15	07:54:33	05:02:03	14:41:15
1668	2014	7	27	Canada	Female	USA	01:09:53	07:16:16	06:01:18	14:46:22
1669	2014	7	27	Canada	Female	USA	01:24:13	07:48:08	05:39:04	15:13:30
1670	2014	7	27	Canada	Female	CAN	01:22:59	08:04:39	05:26:53	15:18:29
1671	2014	7	27	Canada	Female	USA	01:58:25	07:56:37	05:18:38	15:24:09
1672	2014	7	27	Canada	Female	CAN	01:08:34	07:58:08	06:03:47	15:24:26
1673	2014	7	27	Canada	Female	USA	01:13:31	07:53:08	06:09:18	15:27:35
1674	2014	7	27	Canada	Female	USA	01:30:12	07:38:55	05:56:55	15:28:03
1675	2014	7	27	Canada	Female	USA	01:38:52	08:14:20	05:30:28	15:40:10
1676	2014	7	27	Canada	Female	USA	01:25:45	08:20:01	06:09:27	16:09:30
1677	2014	7	27	Canada	Female	CAN	01:23:28	08:31:24	06:17:30	16:26:09
1678	2014	7	27	Canada	Female	USA	01:39:02	08:17:42	06:29:03	16:42:22
1679	2014	7	27	Canada	Female	USA	01:25:25	06:55:40	04:53:27	13:22:37
1680	2014	7	27	Canada	Female	CAN	01:25:58	07:16:50	05:32:46	14:27:33
1681	2014	7	27	Canada	Female	USA	01:15:41	07:17:06	06:01:03	14:44:27
1682	2014	7	27	Canada	Female	CAN	01:26:18	08:26:09	06:31:44	16:39:35
1683	2014	7	27	Canada	Female	USA	01:47:28	08:28:13	06:23:04	16:48:36
1684	2013	7	27	Canada	Male	CAN	00:54:27	04:46:51	02:54:31	08:39:33
1685	2013	7	27	Canada	Male	USA	00:58:13	04:42:53	03:00:12	08:45:15
1686	2013	7	27	Canada	Male	USA	00:51:07	04:55:51	03:02:19	08:53:27
1687	2013	7	27	Canada	Male	CHE	01:00:12	04:54:41	02:52:44	08:53:58
1688	2013	7	27	Canada	Male	CAN	00:49:22	04:56:42	03:08:08	08:58:23
1689	2013	7	27	Canada	Male	AUT	00:49:05	04:57:53	03:09:15	09:00:24
1690	2013	7	27	Canada	Male	USA	00:51:30	04:48:56	03:18:52	09:04:21
1691	2013	7	27	Canada	Male	CAN	00:54:48	05:01:36	03:10:46	09:11:15
1692	2013	7	27	Canada	Male	USA	01:01:41	05:09:44	02:55:04	09:11:56
1693	2013	7	27	Canada	Male	USA	01:01:19	05:16:43	03:11:25	09:36:27
1694	2013	7	27	Canada	Male	USA	00:57:52	05:07:09	03:26:57	09:37:20
1695	2013	7	27	Canada	Male	NZL	00:48:45	05:14:30	03:30:21	09:38:40
1696	2013	7	27	Canada	Male	USA	01:04:50	05:18:45	03:14:43	09:42:02
1697	2013	7	27	Canada	Male	CAN	00:58:13	05:31:24	03:28:31	10:04:35
1698	2013	7	27	Canada	Male	CAN	00:49:24	05:20:16	04:33:15	10:47:50
1699	2013	7	27	Canada	Male	USA	01:05:53	05:30:09	03:28:53	10:13:10
1700	2013	7	27	Canada	Male	USA	00:48:47	05:42:14	03:34:52	10:16:00
1701	2013	7	27	Canada	Male	CAN	01:01:04	05:26:20	03:41:34	10:16:39
1702	2013	7	27	Canada	Male	USA	00:54:09	05:36:48	03:52:16	10:30:12
1703	2013	7	27	Canada	Male	USA	01:10:07	05:25:22	04:47:43	11:29:49
1704	2013	7	27	Canada	Male	USA	01:10:27	06:21:20	04:04:49	11:55:47
1705	2013	7	27	Canada	Male	CAN	01:18:06	06:09:20	04:14:05	11:57:33
1706	2013	7	27	Canada	Male	CAN	01:22:51	06:21:49	04:13:44	12:14:55
1707	2013	7	27	Canada	Male	USA	01:03:34	06:25:04	04:34:41	12:18:55
1708	2013	7	27	Canada	Male	USA	01:15:11	06:02:58	04:53:56	12:25:25
1709	2013	7	27	Canada	Male	USA	01:04:34	06:34:44	04:34:43	12:31:29
1710	2013	7	27	Canada	Male	USA	01:30:12	06:56:18	04:09:38	12:50:36
1711	2013	7	27	Canada	Male	CAN	01:19:40	06:11:20	05:32:35	13:14:04
1712	2013	7	27	Canada	Male	SGP	01:21:56	06:46:42	05:05:48	13:23:27
1713	2013	7	27	Canada	Male	CAN	00:58:20	06:26:58	05:38:39	13:29:44
1714	2013	7	27	Canada	Male	USA	01:34:59	07:04:19	04:38:07	13:32:57
1715	2013	7	27	Canada	Male	CAN	01:40:17	06:37:06	04:54:44	13:33:48
1716	2013	7	27	Canada	Male	CAN	01:15:19	06:48:16	05:26:58	13:45:44
1717	2013	7	27	Canada	Male	USA	01:22:29	07:15:33	05:04:03	13:56:42
1718	2013	7	27	Canada	Male	CAN	01:26:56	07:11:49	05:22:49	14:16:10
1719	2013	7	27	Canada	Male	MEX	01:10:47	06:41:39	06:22:18	14:29:04
1720	2013	7	27	Canada	Male	USA	01:05:47	07:17:19	06:05:16	14:47:21
1721	2013	7	27	Canada	Male	CAN	01:12:25	06:12:49	07:36:17	15:17:38
1722	2013	7	27	Canada	Male	FRA	01:03:58	05:07:15	03:22:51	09:40:53
1723	2013	7	27	Canada	Male	USA	01:12:19	05:09:20	03:08:47	09:41:54
1724	2013	7	27	Canada	Male	USA	01:02:38	05:16:41	03:18:03	09:43:02
1725	2013	7	27	Canada	Male	CAN	00:56:22	05:14:54	03:36:43	09:52:42
1726	2013	7	27	Canada	Male	USA	00:59:32	05:25:42	03:20:25	09:53:11
1727	2013	7	27	Canada	Male	CAN	00:53:36	05:07:36	03:58:26	10:05:36
1728	2013	7	27	Canada	Male	USA	01:04:58	05:25:48	03:28:41	10:06:22
1729	2013	7	27	Canada	Male	CAN	01:09:10	05:20:08	03:35:26	10:13:48
1730	2013	7	27	Canada	Male	USA	01:10:56	05:42:02	03:18:32	10:20:40
1731	2013	7	27	Canada	Male	USA	01:07:29	05:33:11	03:33:56	10:23:46
1732	2013	7	27	Canada	Male	CAN	00:56:25	05:28:49	03:55:54	10:30:49
1733	2013	7	27	Canada	Male	USA	00:56:55	05:30:54	04:03:37	10:36:27
1734	2013	7	27	Canada	Male	FRA	01:11:29	05:33:26	03:45:24	10:42:01
1735	2013	7	27	Canada	Male	CAN	00:56:20	05:19:23	04:19:27	10:43:29
1736	2013	7	27	Canada	Male	CAN	01:15:15	05:51:35	03:38:37	10:53:09
1737	2013	7	27	Canada	Male	CAN	01:06:30	05:24:06	04:23:51	11:00:53
1738	2013	7	27	Canada	Male	CAN	01:11:56	05:49:44	03:55:27	11:03:24
1739	2013	7	27	Canada	Male	AUT	01:06:38	05:10:40	04:41:27	11:05:36
1740	2013	7	27	Canada	Male	CAN	01:14:00	05:56:54	03:51:01	11:10:10
1741	2013	7	27	Canada	Male	UKR	00:56:21	06:18:11	03:46:09	11:10:48
1742	2013	7	27	Canada	Male	CAN	01:23:31	05:33:24	04:06:22	11:11:10
1743	2013	7	27	Canada	Male	USA	00:51:28	06:16:21	03:53:55	11:17:58
1744	2013	7	27	Canada	Male	CAN	01:15:13	05:30:49	04:33:08	11:29:20
1745	2013	7	27	Canada	Male	CAN	01:08:42	05:41:13	04:37:20	11:33:38
1746	2013	7	27	Canada	Male	CAN	01:13:00	05:38:45	04:38:05	11:36:03
1747	2013	7	27	Canada	Male	USA	01:10:42	05:55:15	04:19:19	11:36:25
1748	2013	7	27	Canada	Male	JPN	01:07:34	05:39:29	04:38:01	11:36:49
1749	2013	7	27	Canada	Male	CAN	01:11:28	05:45:10	04:28:26	11:37:10
1750	2013	7	27	Canada	Male	CAN	01:26:40	05:48:23	04:15:30	11:41:46
1751	2013	7	27	Canada	Male	USA	01:08:24	05:34:10	04:49:25	11:47:52
1752	2013	7	27	Canada	Male	CAN	00:58:51	06:17:35	04:22:52	11:49:36
1753	2013	7	27	Canada	Male	CAN	01:23:42	05:37:41	04:41:20	11:54:54
1754	2013	7	27	Canada	Male	USA	01:11:50	06:06:03	04:31:45	11:59:37
1755	2013	7	27	Canada	Male	CAN	01:22:31	05:55:51	04:35:04	12:06:08
1756	2013	7	27	Canada	Male	CAN	01:19:49	06:33:50	03:59:20	12:07:03
1757	2013	7	27	Canada	Male	USA	01:08:09	06:02:09	04:52:26	12:13:35
1758	2013	7	27	Canada	Male	CAN	01:22:17	06:25:15	04:14:50	12:14:27
1759	2013	7	27	Canada	Male	CAN	01:12:52	06:37:55	04:32:55	12:34:05
1760	2013	7	27	Canada	Male	USA	01:07:07	05:56:26	05:23:51	12:39:22
1761	2013	7	27	Canada	Male	CAN	01:07:32	06:33:46	04:47:37	12:41:06
1762	2013	7	27	Canada	Male	USA	01:19:35	06:51:25	04:22:04	12:45:58
1763	2013	7	27	Canada	Male	CAN	01:04:49	06:13:38	05:22:49	12:47:33
1764	2013	7	27	Canada	Male	CAN	01:18:32	06:47:13	04:30:21	12:50:47
1765	2013	7	27	Canada	Male	CAN	01:10:22	06:52:04	04:34:48	12:52:54
1766	2013	7	27	Canada	Male	USA	01:25:05	06:11:48	04:57:57	12:59:32
1767	2013	7	27	Canada	Male	USA	01:23:24	06:26:03	04:54:10	13:00:07
1768	2013	7	27	Canada	Male	CAN	01:11:01	06:03:31	05:40:45	13:03:38
1769	2013	7	27	Canada	Male	USA	01:12:22	05:45:24	06:07:22	13:10:37
1770	2013	7	27	Canada	Male	CAN	01:29:28	06:47:06	04:45:18	13:14:44
1771	2013	7	27	Canada	Male	CAN	01:21:39	06:32:48	05:02:11	13:15:19
1772	2013	7	27	Canada	Male	CAN	01:09:24	07:09:52	04:44:06	13:17:06
1773	2013	7	27	Canada	Male	CAN	01:19:14	06:38:52	05:02:50	13:17:37
1774	2013	7	27	Canada	Male	CAN	01:10:11	06:50:56	05:10:07	13:29:24
1775	2013	7	27	Canada	Male	USA	01:22:53	06:40:59	05:16:37	13:32:37
1776	2013	7	27	Canada	Male	ARE	01:25:11	07:18:11	04:49:01	13:42:43
1777	2013	7	27	Canada	Male	USA	01:18:05	07:23:19	04:47:20	13:42:48
1778	2013	7	27	Canada	Male	CAN	01:26:48	07:04:03	05:10:29	13:53:14
1779	2013	7	27	Canada	Male	USA	01:24:35	07:16:38	04:48:47	13:53:51
1780	2013	7	27	Canada	Male	CAN	01:13:26	07:07:03	05:20:33	13:56:36
1781	2013	7	27	Canada	Male	USA	01:36:04	06:57:34	05:08:27	13:59:10
1782	2013	7	27	Canada	Male	CAN	01:22:12	07:03:11	05:20:48	14:05:12
1783	2013	7	27	Canada	Male	GBR	01:03:30	06:31:05	06:30:21	14:17:15
1784	2013	7	27	Canada	Male	USA	01:30:38	06:40:45	06:03:10	14:31:24
1785	2013	7	27	Canada	Male	VEN	01:12:28	07:11:48	05:57:33	14:46:25
1786	2013	7	27	Canada	Male	USA	01:23:11	07:12:42	05:56:01	14:47:55
1787	2013	7	27	Canada	Male	USA	01:28:05	07:28:22	05:33:54	14:52:58
1788	2013	7	27	Canada	Male	CAN	01:17:37	07:25:57	05:50:19	14:58:04
1789	2013	7	27	Canada	Male	USA	01:21:15	07:03:46	06:23:13	15:07:09
1790	2013	7	27	Canada	Male	CAN	01:32:21	07:34:43	06:24:19	15:49:04
1791	2013	7	27	Canada	Male	USA	01:14:29	07:45:18	06:38:44	15:55:58
1792	2013	7	27	Canada	Male	CAN	01:38:06	07:50:31	06:17:53	15:59:52
1793	2013	7	27	Canada	Male	USA	01:53:40	08:10:56	05:34:56	16:05:56
1794	2013	7	27	Canada	Male	USA	01:47:29	07:41:43	06:15:14	16:14:24
1795	2013	7	27	Canada	Male	CAN	01:22:07	07:57:29	06:48:00	16:22:03
1796	2013	7	27	Canada	Male	CAN	01:25:03	08:05:50	06:53:47	16:48:00
1797	2013	7	27	Canada	Male	CAN	01:52:12	08:10:07	06:37:20	16:57:01
1798	2013	7	27	Canada	Male	DEU	01:04:53	04:59:50	03:14:59	09:26:38
1799	2013	7	27	Canada	Male	CAN	00:57:24	05:09:55	03:19:01	09:31:01
1800	2013	7	27	Canada	Male	CAN	01:08:50	04:57:45	03:21:13	09:35:01
1801	2013	7	27	Canada	Male	USA	01:04:48	05:14:54	03:12:55	09:39:34
1802	2013	7	27	Canada	Male	USA	00:58:54	05:10:29	03:25:22	09:39:53
1803	2013	7	27	Canada	Male	USA	00:49:42	05:21:31	03:24:29	09:41:29
1804	2013	7	27	Canada	Male	CAN	01:16:12	05:06:47	03:19:17	09:49:13
1805	2013	7	27	Canada	Male	USA	01:10:44	05:13:06	03:20:46	09:50:09
1806	2013	7	27	Canada	Male	GBR	01:03:07	05:19:26	03:22:56	09:52:18
1807	2013	7	27	Canada	Male	DNK	01:06:23	05:17:17	03:25:23	09:56:11
1808	2013	7	27	Canada	Male	USA	01:11:12	05:13:38	03:27:04	09:58:12
1809	2013	7	27	Canada	Male	CAN	01:00:12	05:13:44	03:37:05	09:58:46
1810	2013	7	27	Canada	Male	CHE	01:04:07	05:27:14	03:22:40	09:59:44
1811	2013	7	27	Canada	Male	CAN	01:19:09	05:15:30	03:13:16	09:59:53
1812	2013	7	27	Canada	Male	CAN	01:16:32	05:11:43	03:28:24	10:03:09
1813	2013	7	27	Canada	Male	USA	00:59:23	05:12:58	03:49:00	10:06:07
1814	2013	7	27	Canada	Male	USA	01:08:36	05:19:18	03:31:49	10:07:21
1815	2013	7	27	Canada	Male	USA	00:55:03	05:18:26	03:48:19	10:08:21
1816	2013	7	27	Canada	Male	CAN	01:05:14	05:25:42	03:28:58	10:09:56
1817	2013	7	27	Canada	Male	FRA	01:01:19	05:10:59	03:52:47	10:10:52
1818	2013	7	27	Canada	Male	USA	01:01:41	05:19:37	03:44:02	10:11:04
1819	2013	7	27	Canada	Male	CAN	01:12:28	05:25:05	03:28:40	10:11:26
1820	2013	7	27	Canada	Male	USA	01:03:53	05:36:46	03:26:09	10:13:49
1821	2013	7	27	Canada	Male	CAN	01:11:47	05:17:55	03:38:37	10:14:46
1822	2013	7	27	Canada	Male	AUS	00:54:34	05:17:15	04:00:35	10:16:57
1823	2013	7	27	Canada	Male	USA	01:01:07	05:17:23	03:51:13	10:17:11
1824	2013	7	27	Canada	Male	JPN	00:57:22	05:48:59	03:25:30	10:17:44
1825	2013	7	27	Canada	Male	CAN	01:00:30	05:33:44	03:37:29	10:18:15
1826	2013	7	27	Canada	Male	USA	01:01:01	05:40:18	03:27:22	10:18:40
1827	2013	7	27	Canada	Male	USA	00:57:03	05:33:07	03:42:28	10:18:51
1828	2013	7	27	Canada	Male	CAN	01:01:51	05:27:40	03:42:26	10:19:00
1829	2013	7	27	Canada	Male	USA	01:00:57	05:27:56	03:44:50	10:19:45
1830	2013	7	27	Canada	Male	USA	01:06:31	05:28:35	03:39:26	10:21:37
1831	2013	7	27	Canada	Male	JPN	01:00:14	05:32:54	03:42:24	10:23:20
1832	2013	7	27	Canada	Male	DEU	01:01:37	05:17:23	03:57:01	10:23:44
1833	2013	7	27	Canada	Male	MYS	01:02:54	05:42:39	03:35:08	10:26:37
1834	2013	7	27	Canada	Male	USA	00:56:47	05:28:23	03:55:54	10:28:07
1835	2013	7	27	Canada	Male	CAN	00:53:59	05:27:54	04:00:35	10:29:12
1836	2013	7	27	Canada	Male	USA	00:56:16	05:25:24	03:59:03	10:29:23
1837	2013	7	27	Canada	Male	AUS	01:10:02	05:29:07	03:39:30	10:30:52
1838	2013	7	27	Canada	Male	USA	01:14:17	05:41:01	03:26:02	10:31:38
1839	2013	7	27	Canada	Male	BMU	01:09:49	05:23:31	03:50:27	10:32:01
1840	2013	7	27	Canada	Male	USA	01:01:12	05:43:25	03:35:54	10:34:26
1841	2013	7	27	Canada	Male	VEN	00:57:22	05:44:58	03:47:01	10:35:28
1842	2013	7	27	Canada	Male	USA	01:05:23	05:31:18	03:52:31	10:37:42
1843	2013	7	27	Canada	Male	CAN	01:11:23	05:28:58	03:46:08	10:37:53
1844	2013	7	27	Canada	Male	USA	01:03:00	05:59:17	03:28:56	10:38:25
1845	2013	7	27	Canada	Male	USA	01:00:43	05:50:53	03:40:51	10:38:50
1846	2013	7	27	Canada	Male	USA	01:17:09	05:31:50	03:39:53	10:41:10
1847	2013	7	27	Canada	Male	USA	01:07:41	05:14:01	04:11:38	10:41:29
1848	2013	7	27	Canada	Male	USA	01:09:06	05:57:19	03:25:33	10:41:56
1849	2013	7	27	Canada	Male	USA	01:08:40	05:43:02	03:46:21	10:46:13
1850	2013	7	27	Canada	Male	CAN	01:18:10	05:42:27	03:33:39	10:46:36
1851	2013	7	27	Canada	Male	USA	01:13:35	05:22:56	04:03:07	10:46:44
1852	2013	7	27	Canada	Male	CAN	01:05:33	05:36:41	03:51:06	10:47:03
1853	2013	7	27	Canada	Male	CAN	00:57:22	05:35:50	04:07:43	10:47:27
1854	2013	7	27	Canada	Male	DEU	01:14:39	05:34:50	03:51:19	10:51:02
1855	2013	7	27	Canada	Male	USA	01:11:31	05:31:40	03:58:34	10:53:36
1856	2013	7	27	Canada	Male	CAN	01:13:13	05:23:33	04:10:32	10:54:54
1857	2013	7	27	Canada	Male	USA	01:04:41	05:39:09	04:00:46	10:56:12
1858	2013	7	27	Canada	Male	CAN	01:11:04	05:47:57	03:45:43	10:56:24
1859	2013	7	27	Canada	Male	CAN	00:59:11	05:24:48	04:24:18	10:59:35
1860	2013	7	27	Canada	Male	CAN	01:11:43	05:24:00	04:08:18	11:01:29
1861	2013	7	27	Canada	Male	SWE	01:11:57	05:34:23	04:08:45	11:05:00
1862	2013	7	27	Canada	Male	USA	01:05:03	05:51:59	03:57:43	11:05:31
1863	2013	7	27	Canada	Male	USA	01:07:32	05:39:21	04:16:58	11:10:51
1864	2013	7	27	Canada	Male	AUS	01:15:20	05:58:15	03:43:44	11:12:28
1865	2013	7	27	Canada	Male	CAN	01:17:14	05:39:34	04:08:35	11:13:11
1866	2013	7	27	Canada	Male	USA	01:06:34	05:50:48	04:11:24	11:14:58
1867	2013	7	27	Canada	Male	USA	01:08:51	05:43:53	04:12:26	11:16:47
1868	2013	7	27	Canada	Male	USA	01:04:36	05:46:19	04:16:46	11:17:21
1869	2013	7	27	Canada	Male	USA	01:15:45	06:02:15	03:56:28	11:20:29
1870	2013	7	27	Canada	Male	CAN	01:22:39	05:50:19	03:59:16	11:21:10
1871	2013	7	27	Canada	Male	USA	01:10:14	06:06:21	03:52:15	11:21:26
1872	2013	7	27	Canada	Male	CAN	01:22:17	05:49:22	04:03:25	11:23:27
1873	2013	7	27	Canada	Male	CAN	01:25:58	05:24:44	04:21:15	11:24:04
1874	2013	7	27	Canada	Male	VEN	01:17:19	05:56:15	04:00:47	11:24:26
1875	2013	7	27	Canada	Male	USA	01:00:46	06:17:54	03:52:45	11:25:45
1876	2013	7	27	Canada	Male	USA	01:20:53	06:11:04	03:42:12	11:26:56
1877	2013	7	27	Canada	Male	USA	01:14:28	05:29:31	04:27:03	11:27:11
1878	2013	7	27	Canada	Male	USA	01:12:07	05:42:29	04:25:21	11:27:47
1879	2013	7	27	Canada	Male	USA	01:12:30	05:59:57	04:06:58	11:31:06
1880	2013	7	27	Canada	Male	USA	01:19:55	06:02:20	03:53:43	11:31:55
1881	2013	7	27	Canada	Male	CAN	01:12:34	05:35:40	04:35:36	11:33:14
1882	2013	7	27	Canada	Male	USA	01:03:01	05:56:33	04:26:07	11:34:47
1883	2013	7	27	Canada	Male	CAN	01:14:57	06:00:58	04:06:29	11:34:57
1884	2013	7	27	Canada	Male	USA	01:12:53	06:01:50	03:59:58	11:35:34
1885	2013	7	27	Canada	Male	GBR	01:11:36	05:42:25	04:29:34	11:35:44
1886	2013	7	27	Canada	Male	USA	01:01:47	06:03:15	04:26:32	11:42:12
1887	2013	7	27	Canada	Male	USA	01:07:45	06:03:28	04:17:02	11:43:08
1888	2013	7	27	Canada	Male	USA	01:13:07	05:49:58	04:37:08	11:48:24
1889	2013	7	27	Canada	Male	USA	01:19:26	05:49:49	04:20:54	11:49:10
1890	2013	7	27	Canada	Male	USA	01:13:09	06:09:34	04:21:43	11:51:46
1891	2013	7	27	Canada	Male	CAN	01:06:47	05:37:37	04:58:24	11:52:01
1892	2013	7	27	Canada	Male	CAN	01:17:32	05:41:02	04:41:23	11:53:48
1893	2013	7	27	Canada	Male	USA	01:30:57	06:26:47	03:42:14	11:54:00
1894	2013	7	27	Canada	Male	USA	01:19:05	06:22:42	03:57:29	11:54:20
1895	2013	7	27	Canada	Male	USA	01:16:18	05:40:05	04:44:14	11:55:12
1896	2013	7	27	Canada	Male	CAN	01:18:25	06:16:42	04:10:16	11:57:39
1897	2013	7	27	Canada	Male	USA	01:18:18	06:03:23	04:26:53	11:57:56
1898	2013	7	27	Canada	Male	CAN	01:04:03	05:58:11	04:45:07	11:59:23
1899	2013	7	27	Canada	Male	USA	01:15:31	05:21:42	05:12:01	11:59:38
1900	2013	7	27	Canada	Male	CAN	01:26:47	06:06:58	04:15:38	12:01:37
1901	2013	7	27	Canada	Male	USA	01:12:00	05:48:43	04:47:53	12:01:53
1902	2013	7	27	Canada	Male	USA	01:21:49	06:06:29	04:24:49	12:04:59
1903	2013	7	27	Canada	Male	CAN	01:29:26	05:59:46	04:33:02	12:09:08
1904	2013	7	27	Canada	Male	USA	01:13:19	06:19:20	04:31:53	12:14:28
1905	2013	7	27	Canada	Male	COL	01:22:02	06:22:52	04:18:12	12:14:31
1906	2013	7	27	Canada	Male	USA	01:09:50	06:13:39	04:49:10	12:19:20
1907	2013	7	27	Canada	Male	USA	01:14:00	07:22:00	03:29:51	12:20:36
1908	2013	7	27	Canada	Male	CAN	01:17:51	06:21:29	04:24:34	12:22:43
1909	2013	7	27	Canada	Male	AUS	01:12:09	06:17:58	04:40:42	12:23:05
1910	2013	7	27	Canada	Male	AUS	01:15:39	06:33:42	04:23:32	12:23:33
1911	2013	7	27	Canada	Male	USA	01:17:13	06:44:04	04:05:47	12:24:20
1912	2013	7	27	Canada	Male	ZAF	01:24:50	06:07:06	04:44:56	12:26:56
1913	2013	7	27	Canada	Male	CAN	01:03:23	06:11:55	05:01:52	12:30:57
1914	2013	7	27	Canada	Male	FRA	01:21:46	06:35:52	04:19:41	12:31:33
1915	2013	7	27	Canada	Male	USA	01:21:09	06:16:37	04:41:10	12:32:53
1916	2013	7	27	Canada	Male	USA	01:19:44	06:47:12	04:10:24	12:33:14
1917	2013	7	27	Canada	Male	USA	01:16:52	06:18:50	04:45:45	12:34:10
1918	2013	7	27	Canada	Male	USA	01:13:16	06:13:44	04:57:28	12:37:23
1919	2013	7	27	Canada	Male	USA	01:17:19	06:26:45	04:41:21	12:37:34
1920	2013	7	27	Canada	Male	USA	01:30:31	06:48:54	04:06:31	12:38:22
1921	2013	7	27	Canada	Male	USA	01:19:22	06:27:28	04:38:28	12:39:44
1922	2013	7	27	Canada	Male	USA	01:10:24	06:32:15	04:48:33	12:45:46
1923	2013	7	27	Canada	Male	USA	01:17:21	06:35:16	04:44:09	12:52:00
1924	2013	7	27	Canada	Male	CAN	01:11:31	06:05:01	05:22:50	12:57:30
1925	2013	7	27	Canada	Male	USA	01:14:32	06:09:51	05:21:16	12:57:46
1926	2013	7	27	Canada	Male	USA	01:08:51	06:42:36	04:47:05	13:01:48
1927	2013	7	27	Canada	Male	CAN	01:17:39	07:01:32	04:30:31	13:03:17
1928	2013	7	27	Canada	Male	USA	01:23:51	06:48:27	04:29:05	13:05:34
1929	2013	7	27	Canada	Male	USA	01:32:06	06:47:11	04:26:12	13:05:50
1930	2013	7	27	Canada	Male	CAN	01:25:33	06:44:22	04:43:45	13:07:42
1931	2013	7	27	Canada	Male	CAN	01:13:02	06:39:57	04:53:46	13:08:16
1932	2013	7	27	Canada	Male	CAN	01:11:27	07:29:57	04:11:33	13:08:24
1933	2013	7	27	Canada	Male	USA	01:15:18	06:34:10	05:05:19	13:09:51
1934	2013	7	27	Canada	Male	CAN	01:31:48	06:05:12	05:22:59	13:18:16
1935	2013	7	27	Canada	Male	CAN	01:26:24	06:37:48	04:57:59	13:18:39
1936	2013	7	27	Canada	Male	USA	01:31:12	06:31:13	05:09:29	13:23:40
1937	2013	7	27	Canada	Male	CAN	01:12:12	07:02:06	04:59:41	13:25:08
1938	2013	7	27	Canada	Male	USA	01:10:07	06:23:27	05:27:58	13:25:29
1939	2013	7	27	Canada	Male	USA	01:29:24	06:45:35	04:56:48	13:25:45
1940	2013	7	27	Canada	Male	USA	01:09:34	05:59:41	06:09:26	13:31:03
1941	2013	7	27	Canada	Male	CAN	01:23:31	06:45:08	05:13:37	13:34:04
1942	2013	7	27	Canada	Male	USA	01:22:35	07:13:10	04:40:48	13:34:50
1943	2013	7	27	Canada	Male	CAN	01:16:18	06:37:58	05:15:26	13:39:09
1944	2013	7	27	Canada	Male	USA	01:19:43	06:06:34	06:00:30	13:42:32
1945	2013	7	27	Canada	Male	USA	01:16:10	06:46:28	05:32:33	13:47:41
1946	2013	7	27	Canada	Male	CAN	00:48:53	07:19:46	05:26:09	13:50:14
1947	2013	7	27	Canada	Male	CAN	01:21:31	06:54:30	05:25:53	13:53:44
1948	2013	7	27	Canada	Male	USA	01:14:36	06:38:34	05:44:25	13:57:30
1949	2013	7	27	Canada	Male	USA	01:39:04	07:00:43	05:05:36	13:59:05
1950	2013	7	27	Canada	Male	USA	01:01:09	06:40:21	06:05:11	14:00:33
1951	2013	7	27	Canada	Male	USA	01:39:49	07:07:59	04:50:30	14:01:11
1952	2013	7	27	Canada	Male	USA	01:32:52	06:47:20	05:23:49	14:03:05
1953	2013	7	27	Canada	Male	CAN	01:25:34	06:32:56	05:47:44	14:04:31
1954	2013	7	27	Canada	Male	USA	01:16:01	07:05:05	05:25:48	14:05:47
1955	2013	7	27	Canada	Male	USA	01:25:15	06:35:41	05:51:35	14:09:44
1956	2013	7	27	Canada	Male	CAN	01:32:39	07:24:12	04:58:09	14:14:16
1957	2013	7	27	Canada	Male	CAN	01:28:01	06:54:52	05:43:53	14:23:22
1958	2013	7	27	Canada	Male	CAN	01:28:12	06:54:43	05:31:50	14:25:41
1959	2013	7	27	Canada	Male	USA	01:15:18	06:47:35	06:28:24	14:44:16
1960	2013	7	27	Canada	Male	USA	01:53:08	07:25:48	05:15:37	14:47:00
1961	2013	7	27	Canada	Male	CAN	01:12:44	07:06:16	06:15:49	14:48:55
1962	2013	7	27	Canada	Male	CAN	01:41:21	08:00:28	04:59:28	14:54:23
1963	2013	7	27	Canada	Male	CAN	01:04:29	07:00:02	06:56:18	15:17:53
1964	2013	7	27	Canada	Male	CAN	01:15:16	07:26:47	06:27:37	15:20:04
1965	2013	7	27	Canada	Male	CAN	01:34:34	07:33:24	06:03:04	15:21:55
1966	2013	7	27	Canada	Male	CAN	01:22:19	06:47:03	06:54:35	15:35:56
1967	2013	7	27	Canada	Male	CAN	01:38:59	07:51:33	06:03:42	15:52:12
1968	2013	7	27	Canada	Male	CAN	01:50:51	07:37:51	06:11:34	15:56:52
1969	2013	7	27	Canada	Male	USA	01:35:36	07:18:53	06:45:37	15:59:58
1970	2013	7	27	Canada	Male	USA	01:11:53	07:15:51	07:19:03	16:04:32
1971	2013	7	27	Canada	Male	CAN	01:24:26	08:16:54	06:12:00	16:41:34
1972	2013	7	27	Canada	Male	AUS	01:35:40	08:41:46	06:09:32	16:46:18
1973	2013	7	27	Canada	Male	USA	00:53:58	05:06:01	03:17:40	09:25:52
1974	2013	7	27	Canada	Male	USA	01:00:17	05:05:59	03:20:33	09:32:28
1975	2013	7	27	Canada	Male	CAN	01:06:48	05:00:29	03:25:01	09:38:51
1976	2013	7	27	Canada	Male	DEU	01:06:23	05:04:51	03:22:27	09:39:17
1977	2013	7	27	Canada	Male	JPN	01:04:13	05:17:41	03:10:27	09:40:22
1978	2013	7	27	Canada	Male	CAN	01:00:05	05:19:55	03:16:04	09:41:00
1979	2013	7	27	Canada	Male	USA	01:08:40	05:01:47	03:25:13	09:41:14
1980	2013	7	27	Canada	Male	ZAF	01:03:16	05:18:53	03:13:12	09:41:51
1981	2013	7	27	Canada	Male	USA	01:02:40	05:08:56	03:23:55	09:42:06
1982	2013	7	27	Canada	Male	CHE	01:16:56	05:07:14	03:13:12	09:43:40
1983	2013	7	27	Canada	Male	USA	01:04:32	05:11:50	03:24:47	09:46:45
1984	2013	7	27	Canada	Male	CAN	01:07:00	05:23:13	03:08:40	09:47:05
1985	2013	7	27	Canada	Male	USA	01:05:06	05:16:19	03:20:53	09:48:27
1986	2013	7	27	Canada	Male	CAN	01:01:10	05:27:29	03:14:00	09:48:40
1987	2013	7	27	Canada	Male	CAN	01:19:52	05:06:03	03:15:24	09:49:08
1988	2013	7	27	Canada	Male	DEU	01:06:03	05:01:48	03:36:31	09:50:15
1989	2013	7	27	Canada	Male	USA	00:58:59	05:14:55	03:30:41	09:50:54
1990	2013	7	27	Canada	Male	CAN	01:14:30	05:01:08	03:29:10	09:51:44
1991	2013	7	27	Canada	Male	USA	01:04:19	05:26:56	03:17:27	09:53:59
1992	2013	7	27	Canada	Male	USA	01:04:31	05:18:41	03:25:53	09:54:55
1993	2013	7	27	Canada	Male	USA	01:08:20	05:18:34	03:20:28	09:55:28
1994	2013	7	27	Canada	Male	CAN	00:49:36	05:29:47	03:22:49	09:55:59
1995	2013	7	27	Canada	Male	FRA	01:06:55	05:15:01	03:27:08	09:56:16
1996	2013	7	27	Canada	Male	CAN	00:56:21	05:14:03	03:40:50	09:57:44
1997	2013	7	27	Canada	Male	USA	01:18:48	05:04:18	03:28:04	09:58:26
1998	2013	7	27	Canada	Male	USA	01:04:26	05:18:36	03:30:03	09:58:45
1999	2013	7	27	Canada	Male	CAN	01:13:47	05:10:38	03:29:18	10:00:36
[truncated: 48,001 more rows]
