# Supplementary material for: Sex difference in IRONMAN age group triathletes
Source: PLoS One. 2024 Oct 7;19(10):e0311202. doi: 10.1371/journal.pone.0311202 (PMC11458036; doi:10.1371/journal.pone.0311202)
Supplement: S2 Data — (XLSX) [file pone.0311202.s003.xlsx]

## Sheet: Tabelle1
50001	2012	11	18	Arizona	Male	USA	01:28:46	06:39:13	04:57:03	12:03:57
50002	2012	11	18	Arizona	Male	USA	01:28:56	06:07:42	04:09:48	12:04:06
50003	2012	11	18	Arizona	Male	---	01:20:28	05:40:52	04:54:35	12:07:43
50004	2012	11	18	Arizona	Male	USA	01:16:29	06:23:44	04:13:15	12:07:51
50005	2012	11	18	Arizona	Male	USA	01:13:00	05:38:40	04:58:39	12:08:05
50006	2012	11	18	Arizona	Male	USA	01:15:34	06:02:13	04:36:18	12:08:07
50007	2012	11	18	Arizona	Male	USA	01:24:19	05:40:01	04:49:13	12:08:46
50008	2012	11	18	Arizona	Male	USA	01:11:50	06:07:12	04:37:11	12:09:42
50009	2012	11	18	Arizona	Male	USA	01:09:39	05:59:50	04:51:26	12:11:17
50010	2012	11	18	Arizona	Male	USA	01:10:48	05:46:42	04:48:10	12:11:37
50011	2012	11	18	Arizona	Male	USA	01:27:41	05:51:13	04:36:57	12:11:50
50012	2012	11	18	Arizona	Male	USA	01:26:07	05:58:58	04:35:49	12:11:55
50013	2012	11	18	Arizona	Male	USA	01:04:51	05:57:21	04:55:08	12:12:12
50014	2012	11	18	Arizona	Male	USA	01:36:54	05:54:23	04:26:50	12:12:37
50015	2012	11	18	Arizona	Male	USA	01:26:08	06:08:27	04:20:48	12:12:40
50016	2012	11	18	Arizona	Male	USA	01:32:59	06:04:28	04:25:20	12:15:24
50017	2012	11	18	Arizona	Male	USA	01:17:45	05:46:58	04:59:48	12:16:40
50018	2012	11	18	Arizona	Male	USA	01:04:44	05:59:58	05:00:52	12:17:41
50019	2012	11	18	Arizona	Male	USA	00:59:43	05:50:32	05:17:52	12:18:45
50020	2012	11	18	Arizona	Male	USA	01:07:53	05:57:06	05:04:03	12:21:18
50021	2012	11	18	Arizona	Male	USA	01:18:08	05:59:41	04:48:28	12:21:31
50022	2012	11	18	Arizona	Male	USA	01:14:43	06:05:03	04:40:15	12:21:42
50023	2012	11	18	Arizona	Male	USA	01:19:43	05:53:54	05:00:46	12:22:25
50024	2012	11	18	Arizona	Male	USA	01:29:57	06:03:29	04:30:48	12:22:31
50025	2012	11	18	Arizona	Male	USA	01:53:54	05:56:19	04:13:45	12:22:56
50026	2012	11	18	Arizona	Male	USA	01:14:41	05:41:10	05:13:15	12:23:36
50027	2012	11	18	Arizona	Male	USA	01:14:08	05:30:55	05:29:19	12:24:10
50028	2012	11	18	Arizona	Male	USA	01:31:20	05:29:36	05:13:18	12:26:26
50029	2012	11	18	Arizona	Male	GBR	01:19:00	05:54:55	04:57:21	12:26:43
50030	2012	11	18	Arizona	Male	CAN	01:18:16	05:47:47	05:06:16	12:28:03
50031	2012	11	18	Arizona	Male	USA	01:23:34	05:40:49	05:14:44	12:28:19
50032	2012	11	18	Arizona	Male	USA	00:59:07	05:40:51	05:39:40	12:28:47
50033	2012	11	18	Arizona	Male	USA	01:13:52	05:54:29	05:07:05	12:29:46
50034	2012	11	18	Arizona	Male	USA	01:01:09	05:50:04	05:23:11	12:30:44
50035	2012	11	18	Arizona	Male	USA	01:24:16	06:08:54	04:43:26	12:31:21
50036	2012	11	18	Arizona	Male	USA	01:16:02	06:17:26	04:44:00	12:32:34
50037	2012	11	18	Arizona	Male	USA	01:27:40	05:50:06	04:50:31	12:32:37
50038	2012	11	18	Arizona	Male	USA	01:29:41	05:58:28	04:50:33	12:32:40
50039	2012	11	18	Arizona	Male	USA	01:21:14	05:39:51	05:11:46	12:33:22
50040	2012	11	18	Arizona	Male	USA	01:36:28	05:52:39	04:48:48	12:35:00
50041	2012	11	18	Arizona	Male	USA	01:30:46	06:07:30	04:42:38	12:36:19
50042	2012	11	18	Arizona	Male	USA	01:21:05	06:07:30	04:42:26	12:37:43
50043	2012	11	18	Arizona	Male	USA	01:36:28	06:42:58	04:02:59	12:38:12
50044	2012	11	18	Arizona	Male	USA	01:25:53	05:31:39	05:28:16	12:40:42
50045	2012	11	18	Arizona	Male	USA	01:26:57	05:29:07	05:26:19	12:41:25
50046	2012	11	18	Arizona	Male	MEX	01:23:53	06:11:50	04:52:26	12:43:24
50047	2012	11	18	Arizona	Male	USA	01:18:46	06:18:06	04:45:47	12:45:03
50048	2012	11	18	Arizona	Male	USA	01:10:33	05:58:31	05:22:43	12:46:45
50049	2012	11	18	Arizona	Male	USA	01:19:54	05:21:26	05:52:08	12:47:34
50050	2012	11	18	Arizona	Male	USA	01:30:55	05:47:47	05:08:23	12:49:09
50051	2012	11	18	Arizona	Male	USA	01:34:47	06:11:10	04:55:38	12:51:23
50052	2012	11	18	Arizona	Male	USA	01:13:00	06:22:43	04:59:47	12:54:47
50053	2012	11	18	Arizona	Male	USA	01:54:10	05:17:28	05:23:41	12:55:34
50054	2012	11	18	Arizona	Male	USA	01:28:43	05:49:01	05:24:00	12:55:35
50055	2012	11	18	Arizona	Male	USA	01:13:49	05:35:55	05:50:43	12:55:48
50056	2012	11	18	Arizona	Male	USA	01:28:21	06:27:18	04:42:05	12:56:12
50057	2012	11	18	Arizona	Male	USA	01:14:25	05:41:05	05:48:39	12:56:35
50058	2012	11	18	Arizona	Male	USA	01:15:19	06:11:35	05:17:33	12:57:33
50059	2012	11	18	Arizona	Male	USA	01:25:26	05:59:33	05:19:04	12:57:51
50060	2012	11	18	Arizona	Male	USA	01:36:08	06:22:55	04:30:26	12:57:59
50061	2012	11	18	Arizona	Male	USA	01:18:45	05:43:54	05:42:48	12:58:11
50062	2012	11	18	Arizona	Male	USA	01:17:43	06:08:43	05:21:48	12:59:39
50063	2012	11	18	Arizona	Male	USA	01:27:25	05:52:16	05:29:23	13:01:45
50064	2012	11	18	Arizona	Male	USA	01:38:34	06:12:16	04:58:07	13:05:18
50065	2012	11	18	Arizona	Male	USA	01:14:55	06:20:34	05:16:20	13:06:52
50066	2012	11	18	Arizona	Male	USA	01:24:15	06:11:55	05:18:31	13:08:28
50067	2012	11	18	Arizona	Male	USA	01:18:51	05:53:29	05:47:24	13:11:02
50068	2012	11	18	Arizona	Male	USA	01:07:55	06:07:15	05:37:29	13:11:14
50069	2012	11	18	Arizona	Male	USA	01:12:26	06:09:32	05:32:35	13:12:21
50070	2012	11	18	Arizona	Male	USA	01:19:01	06:02:51	05:36:17	13:13:02
50071	2012	11	18	Arizona	Male	USA	01:19:22	06:18:37	05:20:32	13:14:25
50072	2012	11	18	Arizona	Male	USA	01:28:20	06:14:05	05:15:02	13:16:30
50073	2012	11	18	Arizona	Male	USA	01:34:15	06:39:04	04:45:18	13:17:44
50074	2012	11	18	Arizona	Male	USA	01:35:19	06:35:04	04:45:37	13:18:01
50075	2012	11	18	Arizona	Male	USA	01:32:34	06:25:56	05:08:04	13:21:47
50076	2012	11	18	Arizona	Male	USA	01:26:15	07:04:01	04:32:36	13:23:00
50077	2012	11	18	Arizona	Male	USA	01:28:13	06:14:51	05:25:37	13:23:51
50078	2012	11	18	Arizona	Male	USA	01:15:21	06:08:16	05:40:31	13:24:07
50079	2012	11	18	Arizona	Male	USA	01:21:02	05:31:55	06:16:35	13:24:28
50080	2012	11	18	Arizona	Male	USA	01:26:58	05:50:11	05:50:54	13:24:35
50081	2012	11	18	Arizona	Male	USA	01:29:20	05:51:50	05:48:11	13:25:10
50082	2012	11	18	Arizona	Male	USA	01:16:55	05:54:15	06:06:11	13:26:48
50083	2012	11	18	Arizona	Male	USA	01:48:24	05:59:31	05:18:11	13:26:51
50084	2012	11	18	Arizona	Male	USA	01:25:22	06:16:20	05:26:26	13:30:23
50085	2012	11	18	Arizona	Male	USA	01:18:39	06:07:22	05:52:37	13:32:24
50086	2012	11	18	Arizona	Male	USA	01:32:47	05:49:09	06:00:45	13:32:32
50087	2012	11	18	Arizona	Male	SLV	01:17:26	06:27:44	05:33:39	13:34:37
50088	2012	11	18	Arizona	Male	USA	01:10:10	05:44:48	06:28:21	13:36:19
50089	2012	11	18	Arizona	Male	USA	01:23:18	06:31:58	05:28:24	13:37:34
50090	2012	11	18	Arizona	Male	USA	01:33:20	06:12:10	05:40:59	13:40:35
50091	2012	11	18	Arizona	Male	USA	01:32:16	06:10:31	05:32:38	13:40:45
50092	2012	11	18	Arizona	Male	CHN	01:45:10	06:04:41	05:36:41	13:40:54
50093	2012	11	18	Arizona	Male	USA	01:31:23	06:32:30	05:20:49	13:41:04
50094	2012	11	18	Arizona	Male	USA	01:07:51	06:09:14	06:13:27	13:41:44
50095	2012	11	18	Arizona	Male	USA	01:36:30	05:58:53	05:52:10	13:44:15
50096	2012	11	18	Arizona	Male	USA	01:25:58	06:44:18	05:20:28	13:44:33
50097	2012	11	18	Arizona	Male	USA	01:09:04	05:57:46	06:22:16	13:44:35
50098	2012	11	18	Arizona	Male	USA	01:34:36	06:21:00	05:21:01	13:46:50
50099	2012	11	18	Arizona	Male	USA	01:37:15	06:24:00	05:31:10	13:47:00
50100	2012	11	18	Arizona	Male	USA	01:20:19	06:01:51	05:55:34	13:47:34
50101	2012	11	18	Arizona	Male	USA	01:24:43	06:02:53	06:00:34	13:50:04
50102	2012	11	18	Arizona	Male	USA	01:25:13	06:50:26	05:01:16	13:50:16
50103	2012	11	18	Arizona	Male	USA	01:10:00	06:24:25	05:56:52	13:50:21
50104	2012	11	18	Arizona	Male	USA	01:19:39	06:13:44	05:54:54	13:50:54
50105	2012	11	18	Arizona	Male	USA	01:14:21	07:00:38	05:09:26	13:51:08
50106	2012	11	18	Arizona	Male	USA	01:42:49	06:27:25	05:28:20	13:51:30
50107	2012	11	18	Arizona	Male	USA	01:19:53	06:26:30	05:48:41	13:52:38
50108	2012	11	18	Arizona	Male	USA	01:35:51	05:56:45	06:04:21	13:52:46
50109	2012	11	18	Arizona	Male	USA	01:17:52	06:22:45	05:57:36	13:54:57
50110	2012	11	18	Arizona	Male	USA	01:40:34	06:30:45	05:31:15	13:55:23
50111	2012	11	18	Arizona	Male	USA	01:06:49	06:06:33	06:24:22	13:56:10
50112	2012	11	18	Arizona	Male	MEX	01:40:40	06:31:45	05:27:22	13:57:29
50113	2012	11	18	Arizona	Male	USA	01:13:10	05:56:19	06:28:52	13:57:47
50114	2012	11	18	Arizona	Male	USA	01:40:15	06:07:09	05:55:39	13:57:52
50115	2012	11	18	Arizona	Male	USA	01:07:11	05:43:06	06:58:35	14:02:58
50116	2012	11	18	Arizona	Male	USA	01:16:01	06:02:38	06:31:52	14:03:32
50117	2012	11	18	Arizona	Male	USA	01:24:22	06:14:15	06:06:00	14:03:47
50118	2012	11	18	Arizona	Male	USA	01:36:05	06:40:25	05:13:30	14:04:50
50119	2012	11	18	Arizona	Male	USA	01:34:22	06:38:15	05:35:57	14:06:34
50120	2012	11	18	Arizona	Male	USA	01:33:35	06:23:11	05:50:12	14:07:52
50121	2012	11	18	Arizona	Male	USA	01:49:26	06:51:49	05:13:01	14:09:20
50122	2012	11	18	Arizona	Male	USA	01:29:25	06:29:00	05:47:11	14:11:10
50123	2012	11	18	Arizona	Male	USA	01:46:12	06:50:43	05:19:18	14:14:08
50124	2012	11	18	Arizona	Male	USA	01:35:15	07:28:58	04:41:23	14:14:26
50125	2012	11	18	Arizona	Male	USA	01:18:00	06:30:43	05:59:48	14:16:23
50126	2012	11	18	Arizona	Male	USA	01:24:03	06:41:02	05:54:34	14:17:13
50127	2012	11	18	Arizona	Male	CAN	01:15:55	06:17:54	06:30:52	14:19:13
50128	2012	11	18	Arizona	Male	USA	01:49:03	06:29:25	05:48:01	14:22:54
50129	2012	11	18	Arizona	Male	USA	01:33:54	06:48:31	05:35:53	14:24:49
50130	2012	11	18	Arizona	Male	USA	01:22:46	06:17:54	06:22:23	14:26:23
50131	2012	11	18	Arizona	Male	USA	01:30:46	06:28:58	06:05:51	14:27:20
50132	2012	11	18	Arizona	Male	USA	01:29:26	06:37:47	06:02:05	14:28:19
50133	2012	11	18	Arizona	Male	USA	01:29:24	06:28:34	06:02:13	14:28:27
50134	2012	11	18	Arizona	Male	USA	01:23:39	06:33:08	06:14:11	14:28:40
50135	2012	11	18	Arizona	Male	USA	01:41:04	07:15:43	05:13:00	14:28:46
50136	2012	11	18	Arizona	Male	USA	01:37:04	06:53:39	05:38:59	14:34:57
50137	2012	11	18	Arizona	Male	USA	01:08:56	06:51:00	06:18:22	14:40:20
50138	2012	11	18	Arizona	Male	USA	01:25:56	06:30:16	06:11:14	14:40:43
50139	2012	11	18	Arizona	Male	USA	01:24:06	06:21:10	06:40:15	14:43:53
50140	2012	11	18	Arizona	Male	USA	01:30:42	06:06:41	06:53:49	14:45:00
50141	2012	11	18	Arizona	Male	USA	01:25:26	07:17:04	05:47:10	14:48:22
50142	2012	11	18	Arizona	Male	USA	01:34:57	07:28:28	05:28:20	14:53:45
50143	2012	11	18	Arizona	Male	USA	01:23:24	06:30:25	06:43:15	14:54:34
50144	2012	11	18	Arizona	Male	USA	01:20:25	06:59:45	06:19:18	14:57:08
50145	2012	11	18	Arizona	Male	USA	01:17:53	06:12:15	07:14:09	15:00:12
50146	2012	11	18	Arizona	Male	USA	01:31:19	07:32:24	05:33:42	15:02:12
50147	2012	11	18	Arizona	Male	USA	01:23:47	07:25:35	05:53:19	15:03:37
50148	2012	11	18	Arizona	Male	USA	01:41:02	07:34:25	05:28:02	15:05:48
50149	2012	11	18	Arizona	Male	USA	01:20:27	06:49:17	06:36:19	15:12:34
50150	2012	11	18	Arizona	Male	USA	01:32:41	06:48:42	06:26:42	15:15:32
50151	2012	11	18	Arizona	Male	USA	01:36:33	07:29:50	05:26:33	15:15:36
50152	2012	11	18	Arizona	Male	USA	01:51:26	07:01:25	06:04:45	15:19:30
50153	2012	11	18	Arizona	Male	USA	01:42:55	06:42:21	06:35:10	15:21:32
50154	2012	11	18	Arizona	Male	USA	01:45:15	06:34:20	06:42:32	15:22:30
50155	2012	11	18	Arizona	Male	USA	01:25:52	06:02:01	07:31:44	15:24:49
50156	2012	11	18	Arizona	Male	USA	01:36:37	07:18:46	06:08:24	15:25:59
50157	2012	11	18	Arizona	Male	USA	01:23:02	07:02:00	06:33:47	15:27:15
50158	2012	11	18	Arizona	Male	USA	01:30:02	06:47:53	06:52:57	15:29:22
50159	2012	11	18	Arizona	Male	USA	02:09:16	07:24:27	05:50:29	15:35:40
50160	2012	11	18	Arizona	Male	USA	01:51:30	07:07:38	06:18:30	15:37:38
50161	2012	11	18	Arizona	Male	USA	01:31:17	07:15:42	06:09:50	15:40:25
50162	2012	11	18	Arizona	Male	USA	01:58:19	06:59:32	06:19:09	15:40:59
50163	2012	11	18	Arizona	Male	USA	01:46:55	06:56:28	06:37:47	15:45:13
50164	2012	11	18	Arizona	Male	USA	01:19:29	06:42:41	07:24:51	15:49:17
50165	2012	11	18	Arizona	Male	USA	02:05:51	07:53:39	05:42:23	15:55:48
50166	2012	11	18	Arizona	Male	USA	01:48:26	06:55:56	06:47:44	15:55:51
50167	2012	11	18	Arizona	Male	USA	01:08:56	06:52:41	06:29:20	15:57:14
50168	2012	11	18	Arizona	Male	USA	01:29:02	07:32:01	06:43:23	15:57:50
50169	2012	11	18	Arizona	Male	USA	01:59:13	06:58:07	06:42:06	15:59:10
50170	2012	11	18	Arizona	Male	USA	01:08:49	06:11:59	08:16:27	15:59:21
50171	2012	11	18	Arizona	Male	USA	01:38:42	06:49:46	07:21:07	16:08:12
50172	2012	11	18	Arizona	Male	USA	01:12:16	07:12:25	07:24:53	16:15:48
50173	2012	11	18	Arizona	Male	USA	01:55:50	07:18:00	06:50:36	16:28:32
50174	2012	11	18	Arizona	Male	USA	01:35:50	07:24:22	07:06:58	16:28:50
50175	2012	11	18	Arizona	Male	USA	01:42:01	08:14:39	06:21:10	16:32:02
50176	2012	11	18	Arizona	Male	USA	01:45:36	07:36:03	06:43:42	16:34:19
50177	2012	11	18	Arizona	Male	USA	01:16:29	07:38:03	07:31:53	16:50:34
50178	2012	11	18	Arizona	Male	USA	00:54:45	04:45:38	03:22:10	09:09:39
50179	2012	11	18	Arizona	Male	USA	00:53:33	05:04:07	03:10:48	09:12:18
50180	2012	11	18	Arizona	Male	USA	00:56:38	04:50:37	03:17:24	09:12:33
50181	2012	11	18	Arizona	Male	USA	01:02:03	05:02:18	03:18:41	09:30:17
50182	2012	11	18	Arizona	Male	USA	01:01:43	04:57:56	03:27:20	09:32:34
50183	2012	11	18	Arizona	Male	CAN	01:06:01	04:54:45	03:36:30	09:43:26
50184	2012	11	18	Arizona	Male	USA	01:05:22	05:02:46	03:31:31	09:46:18
50185	2012	11	18	Arizona	Male	USA	00:56:32	04:59:53	03:42:29	09:46:28
50186	2012	11	18	Arizona	Male	USA	01:10:07	04:57:12	03:33:40	09:47:32
50187	2012	11	18	Arizona	Male	USA	00:56:34	05:02:31	03:45:26	09:50:28
50188	2012	11	18	Arizona	Male	USA	01:09:10	04:54:01	03:40:08	09:50:32
50189	2012	11	18	Arizona	Male	USA	00:58:48	05:10:29	03:35:22	09:50:33
50190	2012	11	18	Arizona	Male	USA	01:03:25	05:03:03	03:38:28	09:51:02
50191	2012	11	18	Arizona	Male	USA	01:03:44	05:01:17	03:39:50	09:52:59
50192	2012	11	18	Arizona	Male	USA	01:05:05	04:54:05	03:49:18	09:54:36
50193	2012	11	18	Arizona	Male	USA	01:01:54	05:14:26	03:36:22	10:00:03
50194	2012	11	18	Arizona	Male	USA	00:56:52	05:10:37	03:45:17	10:01:59
50195	2012	11	18	Arizona	Male	USA	01:13:42	05:07:36	03:33:38	10:02:53
50196	2012	11	18	Arizona	Male	CAN	01:05:07	05:05:29	03:44:37	10:03:24
50197	2012	11	18	Arizona	Male	CHN	01:06:44	05:28:51	03:22:33	10:05:20
50198	2012	11	18	Arizona	Male	USA	01:05:13	05:11:22	03:44:34	10:07:26
50199	2012	11	18	Arizona	Male	USA	01:07:47	05:01:10	03:50:31	10:09:04
50200	2012	11	18	Arizona	Male	USA	01:13:04	04:57:43	03:50:36	10:11:12
50201	2012	11	18	Arizona	Male	USA	01:08:57	05:02:15	03:55:18	10:13:01
50202	2012	11	18	Arizona	Male	USA	01:05:30	05:11:27	03:51:40	10:15:13
50203	2012	11	18	Arizona	Male	USA	01:24:41	04:50:52	03:46:26	10:15:48
50204	2012	11	18	Arizona	Male	USA	01:16:49	05:26:38	03:26:52	10:18:51
50205	2012	11	18	Arizona	Male	USA	01:06:11	05:17:14	03:46:49	10:18:56
50206	2012	11	18	Arizona	Male	USA	01:07:37	05:13:07	03:51:01	10:19:41
50207	2012	11	18	Arizona	Male	USA	01:04:05	05:09:22	03:57:42	10:20:15
50208	2012	11	18	Arizona	Male	USA	01:08:31	05:19:53	03:45:36	10:22:40
50209	2012	11	18	Arizona	Male	CAN	01:18:32	05:08:58	03:47:03	10:22:57
50210	2012	11	18	Arizona	Male	USA	01:04:15	05:21:05	03:45:47	10:23:37
50211	2012	11	18	Arizona	Male	USA	01:17:09	04:57:48	04:02:22	10:25:02
50212	2012	11	18	Arizona	Male	USA	01:01:34	05:32:39	03:43:45	10:27:07
50213	2012	11	18	Arizona	Male	ITA	00:55:44	04:58:30	04:25:31	10:27:18
50214	2012	11	18	Arizona	Male	USA	01:05:48	05:03:41	04:11:25	10:29:37
50215	2012	11	18	Arizona	Male	USA	---	---	03:43:32	10:30:09
50216	2012	11	18	Arizona	Male	USA	01:09:46	05:00:42	04:07:10	10:30:23
50217	2012	11	18	Arizona	Male	USA	00:59:34	05:26:56	03:55:05	10:31:11
50218	2012	11	18	Arizona	Male	USA	01:06:18	05:16:46	03:59:51	10:32:00
50219	2012	11	18	Arizona	Male	USA	01:01:00	05:23:58	03:57:51	10:33:54
50220	2012	11	18	Arizona	Male	USA	01:09:37	05:09:41	04:07:23	10:34:33
50221	2012	11	18	Arizona	Male	USA	01:07:07	05:10:49	04:09:17	10:35:17
50222	2012	11	18	Arizona	Male	USA	01:15:37	05:24:52	03:46:43	10:36:03
50223	2012	11	18	Arizona	Male	USA	01:09:07	05:10:08	04:06:53	10:36:10
50224	2012	11	18	Arizona	Male	USA	00:55:08	05:37:15	03:56:46	10:39:24
50225	2012	11	18	Arizona	Male	USA	01:27:58	05:30:26	03:33:49	10:39:42
50226	2012	11	18	Arizona	Male	USA	01:26:00	05:18:59	03:40:26	10:41:21
50227	2012	11	18	Arizona	Male	USA	01:06:34	05:10:36	04:16:40	10:42:59
50228	2012	11	18	Arizona	Male	USA	01:15:32	05:28:44	03:47:48	10:44:19
50229	2012	11	18	Arizona	Male	USA	01:19:18	05:32:40	03:42:32	10:44:59
50230	2012	11	18	Arizona	Male	USA	01:13:14	05:30:12	03:51:21	10:45:22
50231	2012	11	18	Arizona	Male	USA	00:58:29	05:09:25	04:30:45	10:45:41
50232	2012	11	18	Arizona	Male	USA	01:13:36	05:13:00	04:11:17	10:45:45
50233	2012	11	18	Arizona	Male	USA	01:09:38	05:30:25	03:53:47	10:45:49
50234	2012	11	18	Arizona	Male	BRA	01:00:41	05:19:44	04:17:17	10:46:09
50235	2012	11	18	Arizona	Male	MEX	01:22:48	05:26:05	03:48:24	10:47:33
50236	2012	11	18	Arizona	Male	USA	01:27:49	05:34:36	03:37:21	10:49:14
50237	2012	11	18	Arizona	Male	USA	00:56:25	05:35:51	04:07:23	10:49:51
50238	2012	11	18	Arizona	Male	USA	01:06:24	05:04:44	04:31:13	10:49:56
50239	2012	11	18	Arizona	Male	CAN	01:06:06	05:25:26	04:06:42	10:51:36
50240	2012	11	18	Arizona	Male	USA	01:15:59	05:14:04	04:09:17	10:51:40
50241	2012	11	18	Arizona	Male	USA	01:15:31	05:32:47	03:55:38	10:52:56
50242	2012	11	18	Arizona	Male	USA	00:57:29	05:14:29	04:33:33	10:53:47
50243	2012	11	18	Arizona	Male	USA	01:16:53	05:18:52	04:05:12	10:54:14
50244	2012	11	18	Arizona	Male	USA	01:06:42	05:05:11	04:33:06	10:54:46
50245	2012	11	18	Arizona	Male	CAN	01:14:36	05:32:01	03:57:34	10:55:38
50246	2012	11	18	Arizona	Male	USA	01:07:22	05:28:33	04:08:21	10:56:54
50247	2012	11	18	Arizona	Male	USA	01:11:40	05:08:46	04:27:07	10:57:06
50248	2012	11	18	Arizona	Male	USA	00:56:18	05:14:43	04:37:10	10:57:15
50249	2012	11	18	Arizona	Male	IRL	01:16:15	05:33:49	03:57:46	10:57:19
50250	2012	11	18	Arizona	Male	USA	01:14:19	05:17:33	04:14:06	10:57:42
50251	2012	11	18	Arizona	Male	USA	01:11:24	05:18:09	04:20:51	10:58:17
50252	2012	11	18	Arizona	Male	USA	01:14:36	05:05:36	04:27:55	10:58:50
50253	2012	11	18	Arizona	Male	CAN	01:27:23	05:26:43	03:57:03	10:59:42
50254	2012	11	18	Arizona	Male	---	01:03:50	05:24:49	04:27:03	11:03:26
50255	2012	11	18	Arizona	Male	USA	01:18:11	05:36:02	04:04:09	11:08:38
50256	2012	11	18	Arizona	Male	USA	01:21:09	05:36:25	04:00:18	11:08:54
50257	2012	11	18	Arizona	Male	USA	01:04:42	05:44:01	04:13:37	11:10:24
50258	2012	11	18	Arizona	Male	USA	01:10:00	05:06:32	04:46:46	11:10:40
50259	2012	11	18	Arizona	Male	USA	01:14:42	05:48:07	03:53:04	11:11:17
50260	2012	11	18	Arizona	Male	USA	01:06:47	05:36:58	04:19:35	11:12:15
50261	2012	11	18	Arizona	Male	USA	01:21:51	05:33:08	04:03:36	11:12:38
50262	2012	11	18	Arizona	Male	USA	01:14:27	05:20:09	04:25:18	11:12:53
50263	2012	11	18	Arizona	Male	USA	01:14:16	05:17:39	04:34:42	11:14:47
50264	2012	11	18	Arizona	Male	USA	01:15:27	04:58:11	04:51:52	11:16:01
50265	2012	11	18	Arizona	Male	USA	01:11:52	05:08:11	04:45:03	11:16:32
50266	2012	11	18	Arizona	Male	USA	01:25:03	05:13:46	04:29:30	11:19:04
50267	2012	11	18	Arizona	Male	USA	01:10:14	05:22:52	04:36:29	11:19:56
50268	2012	11	18	Arizona	Male	USA	01:10:02	05:16:26	04:41:20	11:20:18
50269	2012	11	18	Arizona	Male	USA	00:57:56	05:44:06	04:28:35	11:21:50
50270	2012	11	18	Arizona	Male	USA	01:05:11	05:20:30	04:39:31	11:21:56
50271	2012	11	18	Arizona	Male	USA	01:24:28	05:26:29	04:18:25	11:22:09
50272	2012	11	18	Arizona	Male	USA	01:33:58	05:42:48	03:56:22	11:24:30
50273	2012	11	18	Arizona	Male	CAN	01:25:41	05:38:49	04:10:20	11:25:36
50274	2012	11	18	Arizona	Male	USA	01:00:04	05:08:56	05:05:02	11:26:07
50275	2012	11	18	Arizona	Male	USA	01:12:19	05:51:57	04:11:20	11:27:49
50276	2012	11	18	Arizona	Male	USA	01:24:53	05:41:20	04:09:29	11:28:10
50277	2012	11	18	Arizona	Male	USA	01:06:15	05:26:59	04:48:20	11:28:50
50278	2012	11	18	Arizona	Male	USA	01:04:22	05:29:16	04:44:54	11:29:02
50279	2012	11	18	Arizona	Male	USA	01:15:10	05:40:34	04:21:11	11:29:19
50280	2012	11	18	Arizona	Male	USA	01:21:11	05:22:59	04:35:12	11:29:59
50281	2012	11	18	Arizona	Male	USA	01:12:25	05:36:41	04:30:18	11:30:31
50282	2012	11	18	Arizona	Male	USA	01:12:58	05:10:07	04:51:38	11:30:43
50283	2012	11	18	Arizona	Male	USA	01:26:52	05:46:12	04:04:58	11:30:46
50284	2012	11	18	Arizona	Male	USA	01:08:20	06:13:21	03:58:58	11:31:16
50285	2012	11	18	Arizona	Male	USA	01:14:12	05:40:17	04:22:49	11:31:24
50286	2012	11	18	Arizona	Male	USA	01:29:21	05:19:48	04:32:53	11:31:37
50287	2012	11	18	Arizona	Male	USA	01:15:46	05:22:14	04:41:49	11:32:29
50288	2012	11	18	Arizona	Male	USA	01:12:30	05:26:39	04:46:06	11:33:16
50289	2012	11	18	Arizona	Male	USA	01:21:29	05:29:42	04:25:56	11:34:46
50290	2012	11	18	Arizona	Male	USA	01:14:16	05:52:41	04:17:23	11:35:28
50291	2012	11	18	Arizona	Male	USA	01:22:28	05:21:17	04:41:38	11:35:59
50292	2012	11	18	Arizona	Male	USA	01:10:32	05:45:10	04:31:05	11:36:28
50293	2012	11	18	Arizona	Male	USA	01:20:14	05:46:11	04:17:17	11:37:02
50294	2012	11	18	Arizona	Male	USA	01:29:36	05:27:08	04:28:46	11:37:24
50295	2012	11	18	Arizona	Male	USA	01:11:46	05:55:30	04:22:34	11:37:45
50296	2012	11	18	Arizona	Male	USA	01:06:57	05:12:29	05:06:09	11:38:23
50297	2012	11	18	Arizona	Male	USA	01:13:54	05:36:31	04:38:49	11:39:25
50298	2012	11	18	Arizona	Male	USA	01:31:34	05:45:48	04:06:19	11:40:19
50299	2012	11	18	Arizona	Male	USA	01:08:26	05:59:58	04:15:57	11:40:24
50300	2012	11	18	Arizona	Male	USA	01:14:00	05:28:57	04:46:12	11:41:12
50301	2012	11	18	Arizona	Male	USA	01:26:48	05:52:38	04:07:55	11:41:19
50302	2012	11	18	Arizona	Male	USA	01:08:36	05:18:26	05:04:41	11:41:43
50303	2012	11	18	Arizona	Male	USA	01:15:58	05:21:14	04:53:28	11:42:42
50304	2012	11	18	Arizona	Male	USA	01:21:10	05:45:25	04:21:30	11:42:50
50305	2012	11	18	Arizona	Male	USA	01:10:52	05:24:45	04:54:59	11:43:41
50306	2012	11	18	Arizona	Male	USA	01:10:09	05:24:31	04:56:21	11:44:22
50307	2012	11	18	Arizona	Male	USA	01:08:07	05:27:12	04:55:53	11:46:10
50308	2012	11	18	Arizona	Male	USA	01:18:15	05:28:23	04:49:23	11:47:14
50309	2012	11	18	Arizona	Male	USA	01:22:24	05:42:07	04:28:27	11:47:34
50310	2012	11	18	Arizona	Male	USA	01:02:21	05:48:16	04:48:28	11:48:19
50311	2012	11	18	Arizona	Male	USA	01:06:58	05:20:21	05:15:23	11:49:02
50312	2012	11	18	Arizona	Male	USA	01:17:14	05:51:29	04:30:44	11:49:30
50313	2012	11	18	Arizona	Male	USA	01:10:22	05:40:45	04:45:49	11:50:04
50314	2012	11	18	Arizona	Male	USA	00:57:23	05:57:19	04:44:44	11:52:32
50315	2012	11	18	Arizona	Male	USA	01:24:38	05:41:17	04:32:32	11:52:48
50316	2012	11	18	Arizona	Male	USA	01:23:03	05:39:06	04:41:44	11:52:54
50317	2012	11	18	Arizona	Male	USA	01:22:20	05:49:14	04:29:06	11:52:57
50318	2012	11	18	Arizona	Male	USA	01:09:07	05:42:50	04:49:33	11:52:58
50319	2012	11	18	Arizona	Male	USA	01:30:34	05:43:15	04:21:27	11:53:07
50320	2012	11	18	Arizona	Male	USA	01:13:25	05:56:51	04:32:40	11:54:57
50321	2012	11	18	Arizona	Male	USA	01:23:51	05:49:20	04:24:27	11:55:19
50322	2012	11	18	Arizona	Male	USA	01:14:28	06:00:34	04:22:48	11:55:35
50323	2012	11	18	Arizona	Male	USA	01:15:08	05:59:12	04:27:33	11:55:44
50324	2012	11	18	Arizona	Male	USA	01:23:25	05:28:46	04:53:22	11:56:56
50325	2012	11	18	Arizona	Male	USA	01:26:24	05:44:38	04:32:41	11:57:56
50326	2012	11	18	Arizona	Male	USA	00:58:29	06:06:54	04:42:37	11:58:05
50327	2012	11	18	Arizona	Male	USA	01:04:11	05:46:52	04:53:13	11:58:41
50328	2012	11	18	Arizona	Male	USA	01:20:06	06:04:16	04:16:33	12:00:14
50329	2012	11	18	Arizona	Male	USA	01:14:22	05:43:21	04:48:07	12:00:18
50330	2012	11	18	Arizona	Male	USA	01:16:56	06:00:28	04:19:01	12:00:49
50331	2012	11	18	Arizona	Male	USA	01:32:12	05:46:56	04:32:31	12:01:47
50332	2012	11	18	Arizona	Male	USA	01:10:51	06:08:20	04:27:02	12:03:07
50333	2012	11	18	Arizona	Male	USA	01:27:14	06:02:20	03:57:09	12:03:22
50334	2012	11	18	Arizona	Male	USA	01:32:08	06:26:44	03:50:59	12:04:58
50335	2012	11	18	Arizona	Male	USA	01:18:20	05:52:04	04:41:41	12:05:38
50336	2012	11	18	Arizona	Male	USA	01:22:23	06:09:38	04:24:17	12:08:57
50337	2012	11	18	Arizona	Male	USA	01:13:01	05:54:33	04:50:53	12:09:03
50338	2012	11	18	Arizona	Male	USA	01:17:13	05:56:56	04:44:29	12:10:14
50339	2012	11	18	Arizona	Male	USA	01:18:53	05:48:00	04:46:51	12:10:26
50340	2012	11	18	Arizona	Male	USA	01:40:31	06:02:12	04:09:22	12:10:40
50341	2012	11	18	Arizona	Male	USA	01:33:01	05:58:03	04:30:48	12:12:39
50342	2012	11	18	Arizona	Male	USA	01:06:17	05:47:58	05:09:25	12:15:05
50343	2012	11	18	Arizona	Male	USA	01:36:21	05:50:23	04:32:52	12:15:07
50344	2012	11	18	Arizona	Male	USA	01:09:22	05:52:00	04:55:37	12:15:54
50345	2012	11	18	Arizona	Male	USA	01:25:18	05:47:03	04:47:21	12:16:00
50346	2012	11	18	Arizona	Male	USA	01:46:50	05:50:38	04:28:38	12:16:07
50347	2012	11	18	Arizona	Male	USA	01:20:59	06:16:17	04:31:47	12:19:06
50348	2012	11	18	Arizona	Male	USA	01:10:45	05:48:02	05:07:33	12:19:27
50349	2012	11	18	Arizona	Male	USA	01:04:37	05:36:35	05:26:32	12:19:39
50350	2012	11	18	Arizona	Male	USA	01:11:53	05:55:44	04:55:17	12:20:44
50351	2012	11	18	Arizona	Male	USA	01:10:44	05:42:39	05:15:04	12:20:52
50352	2012	11	18	Arizona	Male	USA	01:30:54	05:45:17	04:55:49	12:23:10
50353	2012	11	18	Arizona	Male	USA	01:10:28	06:10:50	04:45:53	12:24:07
50354	2012	11	18	Arizona	Male	USA	01:35:53	05:38:46	04:56:20	12:24:16
50355	2012	11	18	Arizona	Male	USA	01:07:54	05:40:31	05:23:35	12:24:48
50356	2012	11	18	Arizona	Male	USA	01:31:12	05:56:14	04:43:26	12:24:50
50357	2012	11	18	Arizona	Male	USA	01:27:17	05:53:28	04:49:51	12:24:53
50358	2012	11	18	Arizona	Male	USA	01:26:01	05:26:24	05:17:08	12:25:14
50359	2012	11	18	Arizona	Male	USA	01:20:45	05:54:02	04:49:49	12:25:14
50360	2012	11	18	Arizona	Male	USA	01:32:25	05:26:51	05:10:00	12:25:43
50361	2012	11	18	Arizona	Male	USA	01:14:34	05:47:20	05:06:51	12:25:55
50362	2012	11	18	Arizona	Male	USA	01:30:50	05:42:05	04:53:49	12:26:21
50363	2012	11	18	Arizona	Male	USA	01:22:36	05:37:25	05:09:27	12:27:02
50364	2012	11	18	Arizona	Male	CAN	01:06:55	05:29:53	05:32:40	12:27:17
50365	2012	11	18	Arizona	Male	JPN	01:17:09	06:07:48	04:48:59	12:27:22
50366	2012	11	18	Arizona	Male	USA	01:18:31	06:13:43	04:42:12	12:29:43
50367	2012	11	18	Arizona	Male	USA	01:10:39	06:07:48	04:49:28	12:29:54
50368	2012	11	18	Arizona	Male	USA	01:29:16	06:01:12	04:49:15	12:31:01
50369	2012	11	18	Arizona	Male	USA	01:15:51	06:03:32	04:50:26	12:32:00
50370	2012	11	18	Arizona	Male	USA	01:22:38	06:38:20	04:19:59	12:33:05
50371	2012	11	18	Arizona	Male	USA	01:25:39	05:46:56	04:48:25	12:33:49
50372	2012	11	18	Arizona	Male	USA	01:20:45	05:47:41	05:09:58	12:34:27
50373	2012	11	18	Arizona	Male	USA	01:31:33	05:57:04	04:53:31	12:35:30
50374	2012	11	18	Arizona	Male	USA	01:23:30	06:20:17	04:33:18	12:36:28
50375	2012	11	18	Arizona	Male	USA	01:17:35	05:59:02	05:11:35	12:36:56
50376	2012	11	18	Arizona	Male	USA	01:13:23	05:41:18	05:32:56	12:37:02
50377	2012	11	18	Arizona	Male	CAN	01:35:16	05:47:02	05:05:53	12:37:21
50378	2012	11	18	Arizona	Male	USA	01:37:14	05:29:57	05:19:24	12:39:05
50379	2012	11	18	Arizona	Male	USA	01:22:28	06:18:29	04:26:47	12:39:17
50380	2012	11	18	Arizona	Male	USA	01:32:08	05:30:35	05:16:29	12:39:33
50381	2012	11	18	Arizona	Male	USA	01:17:14	06:07:32	05:07:39	12:42:00
50382	2012	11	18	Arizona	Male	USA	01:18:43	06:08:20	04:57:42	12:42:02
50383	2012	11	18	Arizona	Male	USA	01:17:28	05:50:09	05:07:16	12:42:33
50384	2012	11	18	Arizona	Male	USA	01:32:14	06:16:14	04:35:39	12:42:55
50385	2012	11	18	Arizona	Male	USA	01:07:19	05:59:13	05:21:35	12:43:40
50386	2012	11	18	Arizona	Male	USA	01:25:59	05:55:24	05:07:32	12:43:44
50387	2012	11	18	Arizona	Male	USA	01:18:02	06:03:13	05:07:09	12:44:22
50388	2012	11	18	Arizona	Male	USA	01:21:24	06:35:07	04:30:12	12:44:41
50389	2012	11	18	Arizona	Male	USA	01:18:52	05:53:55	05:18:32	12:45:26
50390	2012	11	18	Arizona	Male	USA	01:22:21	05:49:59	05:22:13	12:46:08
50391	2012	11	18	Arizona	Male	USA	01:29:58	06:43:47	04:16:09	12:46:48
50392	2012	11	18	Arizona	Male	USA	01:23:32	06:05:55	04:51:56	12:47:10
50393	2012	11	18	Arizona	Male	USA	01:39:28	05:53:50	05:01:48	12:50:33
50394	2012	11	18	Arizona	Male	USA	01:25:05	06:24:43	04:31:53	12:50:36
50395	2012	11	18	Arizona	Male	USA	01:05:32	05:47:01	05:41:23	12:51:48
50396	2012	11	18	Arizona	Male	USA	01:25:45	06:21:56	04:51:07	12:51:58
50397	2012	11	18	Arizona	Male	USA	01:17:04	05:45:33	05:36:29	12:52:23
50398	2012	11	18	Arizona	Male	USA	01:15:07	05:55:00	05:21:46	12:52:57
50399	2012	11	18	Arizona	Male	USA	01:32:32	05:43:24	05:25:02	12:53:03
50400	2012	11	18	Arizona	Male	USA	01:07:48	05:50:12	05:43:21	12:55:30
50401	2012	11	18	Arizona	Male	USA	01:14:02	05:58:00	05:32:20	12:55:52
50402	2012	11	18	Arizona	Male	USA	01:15:43	06:17:58	05:06:52	12:55:53
50403	2012	11	18	Arizona	Male	USA	01:49:01	06:37:00	04:17:43	12:56:13
50404	2012	11	18	Arizona	Male	CAN	01:39:23	06:17:23	04:41:43	12:58:03
50405	2012	11	18	Arizona	Male	USA	01:13:31	06:22:36	05:09:53	12:58:15
50406	2012	11	18	Arizona	Male	USA	01:36:46	05:45:41	05:16:42	12:59:04
50407	2012	11	18	Arizona	Male	USA	01:21:18	05:42:53	05:45:53	12:59:05
50408	2012	11	18	Arizona	Male	USA	01:20:18	05:30:33	05:57:10	12:59:16
50409	2012	11	18	Arizona	Male	USA	01:22:41	06:40:21	04:34:28	12:59:31
50410	2012	11	18	Arizona	Male	MEX	01:27:57	05:58:58	05:17:15	13:03:00
50411	2012	11	18	Arizona	Male	USA	01:30:50	06:35:55	04:39:19	13:04:29
50412	2012	11	18	Arizona	Male	USA	01:24:27	05:59:11	05:26:32	13:04:54
50413	2012	11	18	Arizona	Male	USA	01:20:24	06:10:27	05:06:44	13:05:16
50414	2012	11	18	Arizona	Male	USA	01:18:58	05:52:38	05:46:33	13:12:24
50415	2012	11	18	Arizona	Male	USA	01:24:26	06:22:35	05:06:59	13:12:38
50416	2012	11	18	Arizona	Male	USA	02:16:05	06:09:54	04:32:25	13:13:47
50417	2012	11	18	Arizona	Male	USA	01:22:52	05:58:59	05:39:30	13:15:28
50418	2012	11	18	Arizona	Male	USA	01:07:31	06:19:49	05:32:48	13:15:47
50419	2012	11	18	Arizona	Male	USA	01:54:07	05:45:44	05:24:53	13:16:28
50420	2012	11	18	Arizona	Male	USA	01:24:54	06:28:02	05:08:21	13:16:36
50421	2012	11	18	Arizona	Male	USA	01:17:03	06:10:58	05:35:31	13:16:57
50422	2012	11	18	Arizona	Male	USA	01:20:09	06:28:34	05:09:09	13:17:28
50423	2012	11	18	Arizona	Male	USA	01:24:11	06:04:31	05:30:10	13:17:35
50424	2012	11	18	Arizona	Male	USA	01:14:51	06:09:35	05:38:54	13:18:40
50425	2012	11	18	Arizona	Male	USA	01:19:18	05:55:36	05:46:03	13:18:58
50426	2012	11	18	Arizona	Male	USA	01:21:38	06:16:56	05:26:53	13:19:31
50427	2012	11	18	Arizona	Male	USA	01:31:47	05:34:44	05:50:22	13:20:27
50428	2012	11	18	Arizona	Male	USA	01:16:47	06:39:56	05:11:06	13:21:29
50429	2012	11	18	Arizona	Male	USA	01:06:35	06:28:45	05:28:35	13:21:36
50430	2012	11	18	Arizona	Male	USA	01:01:08	06:11:46	05:42:05	13:21:45
50431	2012	11	18	Arizona	Male	USA	01:36:46	06:17:22	05:03:42	13:21:55
50432	2012	11	18	Arizona	Male	USA	01:16:00	06:18:22	05:27:47	13:22:05
50433	2012	11	18	Arizona	Male	USA	01:14:29	05:58:12	05:43:16	13:22:19
50434	2012	11	18	Arizona	Male	USA	01:12:23	06:24:42	05:36:07	13:23:10
50435	2012	11	18	Arizona	Male	USA	01:17:59	05:35:14	06:18:16	13:24:35
50436	2012	11	18	Arizona	Male	USA	01:20:26	06:31:20	05:14:52	13:25:56
50437	2012	11	18	Arizona	Male	USA	01:12:13	06:41:17	05:03:54	13:26:12
50438	2012	11	18	Arizona	Male	CAN	01:28:46	06:06:05	05:37:45	13:27:21
50439	2012	11	18	Arizona	Male	USA	01:35:23	05:59:18	05:34:37	13:28:27
50440	2012	11	18	Arizona	Male	USA	01:26:21	05:55:44	05:56:50	13:29:20
50441	2012	11	18	Arizona	Male	USA	01:18:24	06:12:18	05:41:53	13:30:04
50442	2012	11	18	Arizona	Male	USA	01:09:53	06:29:19	05:38:37	13:30:13
50443	2012	11	18	Arizona	Male	USA	02:03:49	06:09:36	04:57:47	13:30:14
50444	2012	11	18	Arizona	Male	USA	01:24:20	06:18:39	05:32:33	13:30:58
50445	2012	11	18	Arizona	Male	USA	01:16:52	06:16:39	05:38:07	13:31:11
50446	2012	11	18	Arizona	Male	USA	01:49:53	06:32:03	04:50:29	13:31:12
50447	2012	11	18	Arizona	Male	USA	01:28:22	06:15:25	05:29:07	13:31:21
50448	2012	11	18	Arizona	Male	USA	01:32:15	06:09:36	05:28:58	13:31:42
50449	2012	11	18	Arizona	Male	USA	01:31:19	06:05:33	05:37:56	13:32:31
50450	2012	11	18	Arizona	Male	USA	01:22:40	06:26:15	05:33:14	13:34:20
50451	2012	11	18	Arizona	Male	USA	01:40:09	06:30:42	05:06:05	13:35:14
50452	2012	11	18	Arizona	Male	USA	01:22:42	06:25:38	05:23:00	13:35:16
50453	2012	11	18	Arizona	Male	USA	01:15:35	05:51:44	06:12:44	13:35:24
50454	2012	11	18	Arizona	Male	USA	01:23:44	06:22:27	05:30:01	13:36:14
50455	2012	11	18	Arizona	Male	USA	01:31:48	06:32:37	05:12:29	13:37:46
50456	2012	11	18	Arizona	Male	USA	01:15:51	06:06:09	06:01:58	13:38:23
50457	2012	11	18	Arizona	Male	USA	01:27:40	06:08:15	05:48:30	13:38:33
50458	2012	11	18	Arizona	Male	USA	01:35:09	06:00:03	05:48:19	13:39:35
50459	2012	11	18	Arizona	Male	USA	01:26:38	06:37:19	05:17:14	13:39:50
50460	2012	11	18	Arizona	Male	USA	02:13:17	06:41:14	04:27:42	13:43:41
50461	2012	11	18	Arizona	Male	USA	01:29:03	06:58:11	05:01:24	13:44:03
50462	2012	11	18	Arizona	Male	USA	01:31:06	06:40:32	05:09:09	13:46:01
50463	2012	11	18	Arizona	Male	USA	01:57:58	06:00:36	05:31:27	13:47:36
50464	2012	11	18	Arizona	Male	USA	01:38:27	06:08:00	05:43:53	13:47:50
50465	2012	11	18	Arizona	Male	USA	01:32:59	06:16:47	05:31:11	13:49:08
50466	2012	11	18	Arizona	Male	USA	01:23:49	06:11:45	05:57:14	13:49:58
50467	2012	11	18	Arizona	Male	USA	01:44:24	06:23:43	05:17:49	13:50:31
50468	2012	11	18	Arizona	Male	MEX	01:17:18	06:39:29	05:39:25	13:52:11
50469	2012	11	18	Arizona	Male	USA	01:52:32	06:04:51	05:26:44	13:52:21
50470	2012	11	18	Arizona	Male	USA	01:34:31	06:19:36	05:43:24	13:52:28
50471	2012	11	18	Arizona	Male	USA	01:28:23	05:40:20	06:32:09	13:54:53
50472	2012	11	18	Arizona	Male	USA	01:29:37	06:58:55	05:03:20	13:55:09
50473	2012	11	18	Arizona	Male	USA	01:37:45	06:01:31	05:58:15	13:55:56
50474	2012	11	18	Arizona	Male	USA	01:37:51	05:57:08	06:10:16	13:56:14
50475	2012	11	18	Arizona	Male	USA	01:11:48	06:28:31	06:03:07	13:57:01
50476	2012	11	18	Arizona	Male	USA	01:17:09	06:20:44	05:59:51	13:57:04
50477	2012	11	18	Arizona	Male	USA	01:11:23	05:54:47	06:30:55	13:57:23
50478	2012	11	18	Arizona	Male	USA	01:39:16	06:09:46	05:48:40	13:57:32
50479	2012	11	18	Arizona	Male	USA	01:21:23	06:08:00	05:58:09	13:58:10
50480	2012	11	18	Arizona	Male	USA	01:43:38	06:17:42	05:41:13	13:58:54
50481	2012	11	18	Arizona	Male	USA	01:33:11	06:24:33	05:48:15	13:59:54
50482	2012	11	18	Arizona	Male	USA	01:34:04	05:56:55	06:13:14	14:05:05
50483	2012	11	18	Arizona	Male	CAN	01:19:05	06:47:44	05:44:51	14:05:47
50484	2012	11	18	Arizona	Male	USA	02:10:10	06:37:59	05:01:47	14:07:07
50485	2012	11	18	Arizona	Male	USA	01:34:08	06:23:01	05:45:34	14:08:34
50486	2012	11	18	Arizona	Male	USA	01:11:17	06:40:41	06:00:02	14:08:39
50487	2012	11	18	Arizona	Male	USA	01:34:33	06:57:37	05:21:23	14:09:13
50488	2012	11	18	Arizona	Male	USA	01:30:23	06:42:47	05:28:55	14:09:57
50489	2012	11	18	Arizona	Male	USA	01:32:39	06:36:24	05:42:34	14:11:02
50490	2012	11	18	Arizona	Male	USA	01:25:52	06:30:20	06:04:33	14:13:29
50491	2012	11	18	Arizona	Male	USA	01:22:08	06:47:24	05:50:48	14:16:39
50492	2012	11	18	Arizona	Male	CAN	01:34:59	05:59:34	06:21:08	14:19:00
50493	2012	11	18	Arizona	Male	USA	01:22:33	05:54:09	06:44:32	14:20:12
50494	2012	11	18	Arizona	Male	USA	01:36:39	06:28:49	05:58:37	14:21:42
50495	2012	11	18	Arizona	Male	USA	01:55:56	06:34:23	05:31:18	14:22:23
50496	2012	11	18	Arizona	Male	USA	01:35:30	07:11:01	05:12:12	14:24:08
50497	2012	11	18	Arizona	Male	USA	01:28:24	06:29:06	06:03:38	14:24:16
50498	2012	11	18	Arizona	Male	USA	01:44:04	06:49:16	05:27:53	14:26:30
50499	2012	11	18	Arizona	Male	USA	01:18:35	06:27:14	06:23:00	14:28:20
50500	2012	11	18	Arizona	Male	USA	01:31:03	06:32:21	05:59:32	14:28:23
50501	2012	11	18	Arizona	Male	USA	01:28:37	06:47:34	05:49:22	14:29:21
50502	2012	11	18	Arizona	Male	USA	01:29:10	06:48:50	05:49:09	14:29:40
50503	2012	11	18	Arizona	Male	USA	01:40:00	06:49:13	05:36:12	14:31:15
50504	2012	11	18	Arizona	Male	USA	01:28:57	06:09:21	06:17:34	14:31:55
50505	2012	11	18	Arizona	Male	USA	01:41:15	06:22:41	06:03:40	14:32:51
50506	2012	11	18	Arizona	Male	USA	01:29:50	06:33:33	06:11:25	14:32:54
50507	2012	11	18	Arizona	Male	USA	01:26:14	07:13:37	05:27:31	14:32:58
50508	2012	11	18	Arizona	Male	USA	01:26:31	06:17:29	06:37:12	14:33:29
50509	2012	11	18	Arizona	Male	USA	01:26:28	06:34:44	06:16:04	14:34:28
50510	2012	11	18	Arizona	Male	USA	01:53:40	07:00:39	05:17:35	14:34:48
50511	2012	11	18	Arizona	Male	USA	02:02:21	06:40:05	05:38:57	14:35:21
50512	2012	11	18	Arizona	Male	USA	01:10:55	05:58:30	07:13:52	14:36:15
50513	2012	11	18	Arizona	Male	SLV	01:17:19	06:50:07	06:14:53	14:38:24
50514	2012	11	18	Arizona	Male	USA	01:20:53	06:33:13	06:11:28	14:40:22
50515	2012	11	18	Arizona	Male	USA	02:00:26	07:07:25	05:13:25	14:41:48
50516	2012	11	18	Arizona	Male	USA	01:55:16	06:53:17	05:35:17	14:43:03
50517	2012	11	18	Arizona	Male	USA	01:16:45	06:03:20	07:08:43	14:43:30
50518	2012	11	18	Arizona	Male	USA	01:10:27	06:16:39	07:02:14	14:44:17
50519	2012	11	18	Arizona	Male	USA	01:28:04	06:05:58	06:56:33	14:44:19
50520	2012	11	18	Arizona	Male	USA	01:27:51	06:41:37	06:13:17	14:44:35
50521	2012	11	18	Arizona	Male	USA	01:26:34	06:51:32	06:11:50	14:45:22
50522	2012	11	18	Arizona	Male	USA	01:39:06	06:45:51	05:57:40	14:45:33
50523	2012	11	18	Arizona	Male	USA	01:32:45	06:18:25	06:38:02	14:46:15
50524	2012	11	18	Arizona	Male	USA	01:17:03	06:57:55	06:19:07	14:46:43
50525	2012	11	18	Arizona	Male	USA	01:26:43	06:31:48	06:29:33	14:47:49
50526	2012	11	18	Arizona	Male	USA	01:44:02	06:25:52	06:23:11	14:48:18
50527	2012	11	18	Arizona	Male	USA	01:30:47	06:47:30	06:04:10	14:48:33
50528	2012	11	18	Arizona	Male	USA	01:44:51	06:52:57	05:52:57	14:49:00
50529	2012	11	18	Arizona	Male	USA	01:19:23	06:11:12	06:57:05	14:49:31
50530	2012	11	18	Arizona	Male	USA	01:35:25	06:33:45	06:17:02	14:49:32
50531	2012	11	18	Arizona	Male	USA	01:35:56	06:10:07	06:41:54	14:50:57
50532	2012	11	18	Arizona	Male	USA	01:56:10	06:51:17	05:41:51	14:51:09
50533	2012	11	18	Arizona	Male	USA	01:24:13	07:28:48	05:27:19	14:51:57
50534	2012	11	18	Arizona	Male	USA	01:25:46	06:53:39	06:23:29	14:58:54
50535	2012	11	18	Arizona	Male	USA	01:28:05	06:23:15	06:45:27	14:59:05
50536	2012	11	18	Arizona	Male	USA	01:45:07	06:57:30	05:55:56	14:59:40
50537	2012	11	18	Arizona	Male	USA	01:14:38	06:49:32	06:39:30	14:59:41
50538	2012	11	18	Arizona	Male	CAN	01:35:32	06:38:18	06:25:07	15:01:00
50539	2012	11	18	Arizona	Male	USA	01:36:03	07:38:38	05:30:25	15:03:59
50540	2012	11	18	Arizona	Male	USA	01:32:37	06:47:37	06:27:42	15:06:06
50541	2012	11	18	Arizona	Male	USA	01:35:25	06:31:08	06:43:08	15:07:12
50542	2012	11	18	Arizona	Male	USA	01:35:20	06:45:25	06:24:03	15:09:22
50543	2012	11	18	Arizona	Male	USA	01:29:53	06:51:05	06:35:46	15:12:44
50544	2012	11	18	Arizona	Male	USA	01:35:39	07:22:41	05:54:33	15:14:43
50545	2012	11	18	Arizona	Male	USA	01:09:42	06:37:56	07:10:44	15:18:39
50546	2012	11	18	Arizona	Male	USA	01:26:23	06:49:16	06:44:53	15:19:51
50547	2012	11	18	Arizona	Male	USA	01:42:03	07:16:16	05:45:43	15:21:53
50548	2012	11	18	Arizona	Male	USA	01:29:02	07:29:12	06:01:11	15:26:31
50549	2012	11	18	Arizona	Male	USA	01:21:11	07:24:27	06:19:32	15:27:33
50550	2012	11	18	Arizona	Male	USA	01:28:05	07:10:03	06:25:42	15:27:49
50551	2012	11	18	Arizona	Male	USA	01:22:59	07:23:11	06:08:53	15:34:12
50552	2012	11	18	Arizona	Male	USA	02:00:32	07:27:22	05:47:13	15:34:25
50553	2012	11	18	Arizona	Male	USA	01:41:03	07:30:29	06:03:29	15:34:28
50554	2012	11	18	Arizona	Male	USA	01:44:05	06:46:40	06:37:45	15:34:33
50555	2012	11	18	Arizona	Male	USA	01:35:35	06:59:12	06:34:48	15:34:56
50556	2012	11	18	Arizona	Male	USA	01:39:29	07:22:33	06:12:37	15:35:01
50557	2012	11	18	Arizona	Male	USA	01:30:55	07:10:41	06:29:54	15:35:54
50558	2012	11	18	Arizona	Male	USA	01:25:20	07:06:42	06:43:25	15:36:08
50559	2012	11	18	Arizona	Male	USA	01:30:47	06:23:34	07:07:00	15:37:21
50560	2012	11	18	Arizona	Male	USA	01:38:03	07:10:48	06:31:40	15:38:27
50561	2012	11	18	Arizona	Male	USA	01:56:27	06:57:31	06:18:05	15:39:10
50562	2012	11	18	Arizona	Male	USA	01:45:58	07:02:57	06:28:10	15:40:21
50563	2012	11	18	Arizona	Male	USA	01:57:43	07:13:25	05:50:21	15:41:58
50564	2012	11	18	Arizona	Male	USA	01:37:02	07:05:13	06:29:11	15:42:04
50565	2012	11	18	Arizona	Male	USA	01:22:11	07:30:32	06:31:41	15:42:29
50566	2012	11	18	Arizona	Male	USA	01:33:47	06:27:48	07:18:25	15:44:39
50567	2012	11	18	Arizona	Male	USA	01:46:46	07:31:36	06:09:09	15:45:24
50568	2012	11	18	Arizona	Male	CAN	01:25:23	06:27:48	07:29:33	15:48:08
50569	2012	11	18	Arizona	Male	USA	01:26:32	06:28:38	07:28:43	15:48:50
50570	2012	11	18	Arizona	Male	USA	01:56:35	07:19:47	06:10:33	15:50:17
50571	2012	11	18	Arizona	Male	USA	01:26:27	06:45:56	07:17:20	15:56:16
50572	2012	11	18	Arizona	Male	USA	01:28:18	06:20:09	07:31:37	15:59:17
50573	2012	11	18	Arizona	Male	USA	01:47:58	07:01:42	07:02:21	16:11:02
50574	2012	11	18	Arizona	Male	USA	02:01:09	06:41:59	07:04:54	16:15:29
50575	2012	11	18	Arizona	Male	USA	02:10:44	07:13:03	06:29:19	16:15:53
50576	2012	11	18	Arizona	Male	USA	02:02:19	07:46:03	06:02:15	16:17:27
50577	2012	11	18	Arizona	Male	USA	01:47:02	07:04:48	06:59:48	16:18:34
50578	2012	11	18	Arizona	Male	USA	01:32:16	07:50:44	06:38:54	16:21:17
50579	2012	11	18	Arizona	Male	USA	01:54:00	07:18:52	06:40:52	16:21:36
50580	2012	11	18	Arizona	Male	USA	01:46:42	07:36:39	06:39:11	16:23:46
50581	2012	11	18	Arizona	Male	USA	02:08:20	07:56:02	06:08:26	16:24:47
50582	2012	11	18	Arizona	Male	USA	02:07:28	07:23:32	06:27:33	16:27:54
50583	2012	11	18	Arizona	Male	USA	01:40:11	07:41:25	06:44:57	16:39:41
50584	2012	11	18	Arizona	Male	USA	02:09:25	07:10:29	06:58:59	16:40:00
50585	2012	11	18	Arizona	Male	USA	01:13:29	07:19:57	07:35:49	16:40:47
50586	2012	11	18	Arizona	Male	USA	02:08:49	07:28:40	06:36:48	16:41:37
50587	2012	11	18	Arizona	Male	USA	02:16:25	07:37:36	06:33:47	16:47:41
50588	2012	11	18	Arizona	Male	USA	01:36:45	08:33:44	06:12:13	16:51:08
50589	2012	11	18	Arizona	Male	USA	01:52:12	08:00:09	06:48:04	16:55:37
50590	2012	11	18	Arizona	Male	USA	01:05:42	04:59:38	03:14:21	09:27:26
50591	2012	11	18	Arizona	Male	USA	01:01:59	04:53:25	03:29:55	09:31:05
50592	2012	11	18	Arizona	Male	USA	01:01:45	05:07:58	03:16:56	09:34:24
50593	2012	11	18	Arizona	Male	USA	01:02:55	05:06:33	03:23:34	09:38:27
50594	2012	11	18	Arizona	Male	USA	01:10:00	05:09:21	03:13:23	09:39:36
50595	2012	11	18	Arizona	Male	USA	01:01:16	05:04:24	03:34:48	09:46:44
50596	2012	11	18	Arizona	Male	USA	01:01:57	04:53:45	03:47:24	09:49:21
50597	2012	11	18	Arizona	Male	USA	01:07:49	05:04:34	03:32:04	09:50:05
50598	2012	11	18	Arizona	Male	USA	01:17:23	05:01:35	03:23:21	09:51:46
50599	2012	11	18	Arizona	Male	USA	01:08:00	05:02:25	03:32:48	09:53:54
50600	2012	11	18	Arizona	Male	CAN	01:03:19	05:01:29	03:42:11	09:53:58
50601	2012	11	18	Arizona	Male	USA	01:07:19	05:08:12	03:34:59	09:57:21
50602	2012	11	18	Arizona	Male	USA	01:18:34	05:02:22	03:28:39	09:58:49
50603	2012	11	18	Arizona	Male	USA	01:15:36	04:59:59	03:35:43	10:00:01
50604	2012	11	18	Arizona	Male	USA	01:03:41	05:15:27	03:43:19	10:09:14
50605	2012	11	18	Arizona	Male	USA	01:21:24	05:16:18	03:33:38	10:17:51
50606	2012	11	18	Arizona	Male	USA	01:00:52	05:16:21	03:48:21	10:17:59
50607	2012	11	18	Arizona	Male	USA	01:13:48	05:16:34	03:41:20	10:18:49
50608	2012	11	18	Arizona	Male	USA	01:12:06	05:16:19	03:47:25	10:23:39
50609	2012	11	18	Arizona	Male	AUT	01:09:54	05:22:18	03:46:37	10:27:34
50610	2012	11	18	Arizona	Male	USA	01:12:40	05:21:59	03:52:00	10:33:48
50611	2012	11	18	Arizona	Male	USA	00:58:26	05:25:56	04:06:38	10:38:32
50612	2012	11	18	Arizona	Male	USA	01:14:59	05:06:41	04:07:03	10:38:58
50613	2012	11	18	Arizona	Male	USA	00:58:12	05:07:30	04:24:44	10:39:21
50614	2012	11	18	Arizona	Male	USA	01:14:21	05:15:58	04:03:56	10:42:30
50615	2012	11	18	Arizona	Male	CAN	01:05:07	05:30:29	03:56:37	10:42:33
50616	2012	11	18	Arizona	Male	USA	01:15:34	05:24:20	03:55:43	10:46:19
50617	2012	11	18	Arizona	Male	USA	01:07:14	05:30:49	03:58:34	10:47:08
50618	2012	11	18	Arizona	Male	USA	01:14:37	05:30:44	03:53:15	10:49:47
50619	2012	11	18	Arizona	Male	USA	01:05:35	05:06:49	04:33:08	10:52:26
50620	2012	11	18	Arizona	Male	USA	01:07:04	05:28:02	04:05:38	10:53:05
50621	2012	11	18	Arizona	Male	USA	01:17:57	05:20:48	04:02:09	10:54:56
50622	2012	11	18	Arizona	Male	USA	01:13:07	05:14:47	04:18:59	10:55:55
50623	2012	11	18	Arizona	Male	USA	01:06:27	05:28:35	04:09:33	10:56:40
50624	2012	11	18	Arizona	Male	USA	01:08:31	05:22:15	04:14:25	10:57:07
50625	2012	11	18	Arizona	Male	USA	01:28:55	05:24:51	03:53:24	10:57:12
50626	2012	11	18	Arizona	Male	USA	00:58:03	05:07:52	04:44:14	10:59:04
50627	2012	11	18	Arizona	Male	USA	01:18:56	05:24:50	04:08:20	11:00:12
50628	2012	11	18	Arizona	Male	USA	01:14:04	05:30:35	04:06:42	11:04:06
50629	2012	11	18	Arizona	Male	USA	01:22:46	05:30:22	04:02:00	11:04:52
50630	2012	11	18	Arizona	Male	USA	01:04:12	05:36:32	04:18:51	11:10:07
50631	2012	11	18	Arizona	Male	USA	01:20:48	05:27:25	04:14:17	11:12:37
50632	2012	11	18	Arizona	Male	USA	01:13:45	05:18:46	04:32:13	11:13:03
50633	2012	11	18	Arizona	Male	USA	01:09:34	05:44:56	04:11:30	11:13:27
50634	2012	11	18	Arizona	Male	USA	01:18:25	05:26:32	04:14:38	11:13:44
50635	2012	11	18	Arizona	Male	USA	01:08:23	05:20:45	04:33:19	11:14:49
50636	2012	11	18	Arizona	Male	USA	01:15:50	05:28:41	04:27:11	11:21:39
50637	2012	11	18	Arizona	Male	USA	01:22:16	05:17:08	04:28:10	11:22:22
50638	2012	11	18	Arizona	Male	USA	01:17:47	05:20:45	04:30:31	11:23:38
50639	2012	11	18	Arizona	Male	USA	01:08:24	05:35:56	04:29:39	11:24:12
50640	2012	11	18	Arizona	Male	USA	01:25:10	05:31:05	04:18:17	11:24:17
50641	2012	11	18	Arizona	Male	USA	01:19:26	05:36:45	04:17:59	11:25:20
50642	2012	11	18	Arizona	Male	USA	01:09:26	05:34:01	04:26:02	11:25:47
50643	2012	11	18	Arizona	Male	USA	01:18:05	05:39:38	04:17:03	11:27:39
50644	2012	11	18	Arizona	Male	VEN	01:22:26	05:25:13	04:27:57	11:29:56
50645	2012	11	18	Arizona	Male	USA	01:23:01	06:07:25	03:45:06	11:30:49
50646	2012	11	18	Arizona	Male	USA	01:32:13	05:23:45	04:18:20	11:31:02
50647	2012	11	18	Arizona	Male	USA	01:09:34	05:40:31	04:34:07	11:32:02
50648	2012	11	18	Arizona	Male	USA	01:07:40	05:30:20	04:46:05	11:32:20
50649	2012	11	18	Arizona	Male	USA	01:23:48	05:32:51	04:27:54	11:33:55
50650	2012	11	18	Arizona	Male	USA	01:09:53	05:41:18	04:33:09	11:35:35
50651	2012	11	18	Arizona	Male	USA	01:12:03	05:46:54	04:29:45	11:39:30
50652	2012	11	18	Arizona	Male	USA	01:19:28	05:35:16	04:35:02	11:42:00
50653	2012	11	18	Arizona	Male	USA	01:15:17	05:36:47	04:35:37	11:42:32
50654	2012	11	18	Arizona	Male	USA	01:09:04	05:25:42	04:58:13	11:43:16
50655	2012	11	18	Arizona	Male	USA	01:10:25	05:37:05	04:46:17	11:44:30
50656	2012	11	18	Arizona	Male	USA	01:11:17	05:20:43	05:00:14	11:44:57
50657	2012	11	18	Arizona	Male	USA	01:14:39	05:18:30	05:02:17	11:45:01
50658	2012	11	18	Arizona	Male	USA	01:19:17	05:39:47	04:34:52	11:45:22
50659	2012	11	18	Arizona	Male	USA	01:12:14	05:03:10	05:18:50	11:45:32
50660	2012	11	18	Arizona	Male	USA	01:07:40	05:52:14	04:37:15	11:45:35
50661	2012	11	18	Arizona	Male	USA	01:10:06	06:14:33	04:12:43	11:47:01
50662	2012	11	18	Arizona	Male	USA	01:20:08	05:44:09	04:30:14	11:50:09
50663	2012	11	18	Arizona	Male	USA	01:17:09	05:44:00	04:36:07	11:50:44
50664	2012	11	18	Arizona	Male	USA	01:17:39	05:20:18	05:03:30	11:51:10
50665	2012	11	18	Arizona	Male	USA	01:12:53	05:24:17	05:05:28	11:51:28
50666	2012	11	18	Arizona	Male	USA	01:23:59	05:57:25	04:19:41	11:51:54
50667	2012	11	18	Arizona	Male	USA	01:40:39	06:05:56	03:51:53	11:52:12
50668	2012	11	18	Arizona	Male	USA	01:17:46	05:32:19	04:49:44	11:52:25
50669	2012	11	18	Arizona	Male	USA	01:38:44	05:58:04	04:04:20	11:52:41
50670	2012	11	18	Arizona	Male	USA	01:14:14	05:48:38	04:39:53	11:52:49
50671	2012	11	18	Arizona	Male	USA	01:13:18	05:53:24	04:36:51	11:52:51
50672	2012	11	18	Arizona	Male	USA	01:06:10	05:25:38	05:10:56	11:52:56
50673	2012	11	18	Arizona	Male	USA	01:31:38	05:54:02	04:09:15	11:53:21
50674	2012	11	18	Arizona	Male	USA	01:14:26	05:44:50	04:40:35	11:55:14
50675	2012	11	18	Arizona	Male	USA	01:24:27	05:26:00	04:54:08	11:55:32
50676	2012	11	18	Arizona	Male	USA	01:14:45	05:34:41	04:56:44	11:56:57
50677	2012	11	18	Arizona	Male	USA	01:36:18	05:37:55	04:25:14	11:57:15
50678	2012	11	18	Arizona	Male	USA	01:30:09	05:49:03	04:32:56	12:04:11
50679	2012	11	18	Arizona	Male	USA	01:23:40	05:46:10	04:45:36	12:07:33
50680	2012	11	18	Arizona	Male	USA	01:52:40	05:55:43	04:04:55	12:07:38
50681	2012	11	18	Arizona	Male	USA	00:58:10	05:54:31	05:04:21	12:08:44
50682	2012	11	18	Arizona	Male	USA	01:22:42	05:52:43	04:33:38	12:11:09
50683	2012	11	18	Arizona	Male	USA	01:21:07	05:48:43	04:44:50	12:13:29
50684	2012	11	18	Arizona	Male	USA	01:17:20	05:46:04	04:54:34	12:13:54
50685	2012	11	18	Arizona	Male	USA	01:24:51	06:03:53	04:24:43	12:15:40
50686	2012	11	18	Arizona	Male	USA	01:13:59	06:17:15	04:23:38	12:16:01
50687	2012	11	18	Arizona	Male	USA	01:06:13	05:59:26	04:55:55	12:17:00
50688	2012	11	18	Arizona	Male	USA	01:11:52	06:05:36	04:43:30	12:17:32
50689	2012	11	18	Arizona	Male	USA	01:17:35	05:48:21	05:02:22	12:17:34
50690	2012	11	18	Arizona	Male	USA	01:31:34	05:34:17	05:03:53	12:20:47
50691	2012	11	18	Arizona	Male	USA	01:13:55	06:20:44	04:34:32	12:21:20
50692	2012	11	18	Arizona	Male	USA	01:22:37	06:00:39	04:43:04	12:21:50
50693	2012	11	18	Arizona	Male	USA	01:19:10	05:44:20	05:04:50	12:21:59
50694	2012	11	18	Arizona	Male	USA	01:18:59	05:41:42	05:11:23	12:23:05
50695	2012	11	18	Arizona	Male	USA	01:34:09	05:43:04	04:46:24	12:23:42
50696	2012	11	18	Arizona	Male	USA	01:16:34	05:59:39	04:58:45	12:25:19
50697	2012	11	18	Arizona	Male	USA	01:20:16	05:52:50	04:56:14	12:26:37
50698	2012	11	18	Arizona	Male	USA	01:21:41	05:43:31	05:09:32	12:28:01
50699	2012	11	18	Arizona	Male	USA	01:19:56	05:50:36	04:57:21	12:28:11
50700	2012	11	18	Arizona	Male	USA	01:34:10	05:27:48	04:59:33	12:28:44
50701	2012	11	18	Arizona	Male	USA	01:17:30	06:07:59	04:48:08	12:30:17
50702	2012	11	18	Arizona	Male	USA	01:21:21	06:10:41	04:43:59	12:30:32
50703	2012	11	18	Arizona	Male	USA	01:12:40	05:58:29	05:05:20	12:31:08
50704	2012	11	18	Arizona	Male	USA	01:29:49	05:58:52	04:46:22	12:31:14
50705	2012	11	18	Arizona	Male	USA	01:28:34	05:53:19	05:01:06	12:32:29
50706	2012	11	18	Arizona	Male	USA	01:28:02	06:15:19	04:34:58	12:34:04
50707	2012	11	18	Arizona	Male	CAN	01:30:09	05:52:34	05:03:06	12:34:40
50708	2012	11	18	Arizona	Male	USA	01:23:43	05:46:58	05:07:37	12:35:03
50709	2012	11	18	Arizona	Male	USA	01:09:27	05:17:24	05:58:26	12:38:22
50710	2012	11	18	Arizona	Male	USA	01:26:17	06:00:24	04:47:18	12:40:25
50711	2012	11	18	Arizona	Male	USA	01:27:19	06:52:49	03:56:54	12:40:28
50712	2012	11	18	Arizona	Male	USA	01:28:44	06:00:46	04:59:44	12:43:46
50713	2012	11	18	Arizona	Male	USA	01:39:30	06:03:03	04:38:27	12:44:02
50714	2012	11	18	Arizona	Male	USA	01:28:02	05:56:37	05:05:29	12:44:55
50715	2012	11	18	Arizona	Male	USA	01:23:55	06:22:34	04:42:27	12:45:09
50716	2012	11	18	Arizona	Male	USA	01:37:24	06:29:34	04:18:21	12:50:45
50717	2012	11	18	Arizona	Male	USA	01:12:39	05:29:27	06:00:13	12:51:08
50718	2012	11	18	Arizona	Male	USA	01:26:23	06:06:33	05:01:24	12:51:11
50719	2012	11	18	Arizona	Male	USA	01:12:51	06:11:46	05:03:21	12:52:03
50720	2012	11	18	Arizona	Male	USA	01:21:09	06:08:14	05:13:08	12:52:54
50721	2012	11	18	Arizona	Male	USA	01:19:44	06:28:27	04:46:01	12:54:08
50722	2012	11	18	Arizona	Male	USA	01:20:22	05:42:26	05:42:28	12:55:46
50723	2012	11	18	Arizona	Male	USA	01:26:44	05:51:58	05:23:16	12:55:55
50724	2012	11	18	Arizona	Male	USA	01:30:22	06:08:23	05:03:22	12:58:36
50725	2012	11	18	Arizona	Male	USA	01:15:21	05:33:36	05:54:31	12:59:28
50726	2012	11	18	Arizona	Male	USA	01:28:32	06:10:44	04:52:19	13:00:07
50727	2012	11	18	Arizona	Male	USA	01:23:35	05:32:59	05:43:02	13:00:26
50728	2012	11	18	Arizona	Male	USA	01:19:17	06:28:35	04:50:10	13:02:17
50729	2012	11	18	Arizona	Male	USA	01:26:27	05:54:54	05:26:47	13:04:02
50730	2012	11	18	Arizona	Male	USA	01:39:09	06:37:41	04:29:14	13:04:10
50731	2012	11	18	Arizona	Male	USA	01:17:29	05:47:27	05:49:08	13:06:19
50732	2012	11	18	Arizona	Male	USA	01:19:50	06:32:11	04:57:28	13:06:59
50733	2012	11	18	Arizona	Male	USA	01:22:18	06:07:57	05:23:13	13:07:27
50734	2012	11	18	Arizona	Male	USA	01:19:11	06:44:40	04:40:51	13:08:56
50735	2012	11	18	Arizona	Male	USA	01:40:09	06:03:35	05:05:38	13:09:49
50736	2012	11	18	Arizona	Male	USA	01:17:29	06:39:46	04:59:51	13:12:44
50737	2012	11	18	Arizona	Male	USA	01:24:11	06:31:32	04:59:18	13:13:08
50738	2012	11	18	Arizona	Male	USA	01:14:32	06:14:57	05:27:06	13:15:00
50739	2012	11	18	Arizona	Male	USA	01:24:02	05:45:36	05:38:28	13:15:11
50740	2012	11	18	Arizona	Male	USA	01:46:45	06:22:23	04:47:40	13:15:23
50741	2012	11	18	Arizona	Male	CAN	01:09:57	05:51:08	05:53:43	13:15:31
50742	2012	11	18	Arizona	Male	USA	01:36:11	06:03:54	05:18:55	13:17:00
50743	2012	11	18	Arizona	Male	USA	01:19:31	06:16:02	05:28:12	13:18:19
50744	2012	11	18	Arizona	Male	USA	01:42:55	06:02:07	05:12:44	13:18:33
50745	2012	11	18	Arizona	Male	USA	01:35:17	06:19:10	05:14:28	13:22:49
50746	2012	11	18	Arizona	Male	USA	01:47:24	06:14:35	04:56:54	13:23:26
50747	2012	11	18	Arizona	Male	USA	01:29:55	06:01:26	05:32:43	13:24:16
50748	2012	11	18	Arizona	Male	USA	01:19:59	06:22:24	05:19:56	13:24:44
50749	2012	11	18	Arizona	Male	USA	01:24:36	06:11:45	05:37:20	13:25:16
50750	2012	11	18	Arizona	Male	USA	01:10:59	06:24:00	05:32:19	13:27:24
50751	2012	11	18	Arizona	Male	USA	01:14:06	06:09:05	05:51:40	13:29:20
50752	2012	11	18	Arizona	Male	USA	01:53:41	05:59:43	05:09:30	13:30:53
50753	2012	11	18	Arizona	Male	USA	01:19:43	07:01:18	04:52:55	13:31:04
50754	2012	11	18	Arizona	Male	USA	01:45:27	06:13:29	05:10:25	13:31:48
50755	2012	11	18	Arizona	Male	USA	01:31:54	05:56:58	05:43:53	13:33:21
50756	2012	11	18	Arizona	Male	USA	01:34:20	06:01:29	05:37:30	13:34:11
50757	2012	11	18	Arizona	Male	USA	01:30:00	06:39:40	05:08:11	13:34:26
50758	2012	11	18	Arizona	Male	USA	01:35:14	06:50:58	04:48:32	13:34:57
50759	2012	11	18	Arizona	Male	USA	01:30:17	06:26:17	05:19:48	13:35:35
50760	2012	11	18	Arizona	Male	USA	02:03:56	07:01:50	04:07:17	13:35:38
50761	2012	11	18	Arizona	Male	USA	01:31:55	06:16:34	05:15:57	13:38:12
50762	2012	11	18	Arizona	Male	USA	01:41:47	06:22:15	05:19:15	13:39:43
50763	2012	11	18	Arizona	Male	USA	01:19:07	06:42:12	05:13:51	13:40:08
50764	2012	11	18	Arizona	Male	USA	01:39:45	06:16:53	05:30:57	13:40:34
50765	2012	11	18	Arizona	Male	USA	01:16:45	06:18:51	05:52:28	13:41:02
50766	2012	11	18	Arizona	Male	USA	01:04:31	06:24:08	05:52:48	13:41:28
50767	2012	11	18	Arizona	Male	USA	01:32:19	06:30:34	05:20:45	13:42:56
50768	2012	11	18	Arizona	Male	CAN	01:49:22	06:40:58	04:55:09	13:45:08
50769	2012	11	18	Arizona	Male	USA	01:31:19	06:30:02	05:25:33	13:45:44
50770	2012	11	18	Arizona	Male	USA	01:53:08	06:16:59	05:19:30	13:49:11
50771	2012	11	18	Arizona	Male	USA	01:17:34	06:47:05	05:21:51	13:50:43
50772	2012	11	18	Arizona	Male	USA	01:16:49	05:39:06	06:38:19	13:51:21
50773	2012	11	18	Arizona	Male	USA	01:23:50	06:13:32	06:05:26	13:55:29
50774	2012	11	18	Arizona	Male	USA	01:41:18	06:08:31	05:47:14	13:55:47
50775	2012	11	18	Arizona	Male	USA	01:13:42	07:08:21	05:13:56	13:56:03
50776	2012	11	18	Arizona	Male	USA	01:23:08	06:48:18	05:27:26	13:56:35
50777	2012	11	18	Arizona	Male	USA	01:20:01	06:32:40	05:48:07	13:59:34
50778	2012	11	18	Arizona	Male	CHE	01:30:05	06:52:07	05:16:00	14:00:50
50779	2012	11	18	Arizona	Male	USA	01:25:17	06:00:47	06:10:16	14:01:32
50780	2012	11	18	Arizona	Male	USA	01:24:16	06:45:17	05:30:34	14:06:54
50781	2012	11	18	Arizona	Male	USA	01:27:13	06:36:13	05:42:20	14:07:15
50782	2012	11	18	Arizona	Male	USA	01:37:11	06:35:21	05:30:54	14:07:41
50783	2012	11	18	Arizona	Male	USA	01:15:04	06:51:20	05:38:15	14:09:10
50784	2012	11	18	Arizona	Male	USA	01:21:09	06:32:14	05:57:08	14:09:21
50785	2012	11	18	Arizona	Male	USA	01:29:41	06:01:46	06:22:09	14:11:51
50786	2012	11	18	Arizona	Male	USA	01:20:37	06:26:26	06:07:51	14:11:57
50787	2012	11	18	Arizona	Male	USA	01:25:27	06:25:43	05:58:56	14:14:53
50788	2012	11	18	Arizona	Male	USA	01:24:14	07:21:54	05:02:20	14:15:19
50789	2012	11	18	Arizona	Male	USA	01:58:49	06:13:08	05:34:43	14:15:45
50790	2012	11	18	Arizona	Male	USA	01:19:02	07:15:31	05:25:31	14:15:59
50791	2012	11	18	Arizona	Male	USA	02:11:19	07:01:37	04:52:17	14:18:18
50792	2012	11	18	Arizona	Male	USA	01:39:00	06:52:25	05:25:38	14:19:50
50793	2012	11	18	Arizona	Male	USA	01:51:49	06:41:22	05:32:32	14:20:14
50794	2012	11	18	Arizona	Male	USA	01:52:39	06:36:01	05:39:46	14:24:15
50795	2012	11	18	Arizona	Male	USA	01:48:16	06:04:02	06:11:35	14:25:46
50796	2012	11	18	Arizona	Male	USA	01:20:18	06:54:03	05:49:03	14:26:18
50797	2012	11	18	Arizona	Male	USA	01:45:47	06:50:01	05:31:54	14:28:31
50798	2012	11	18	Arizona	Male	USA	01:20:41	06:31:21	05:50:58	14:29:19
50799	2012	11	18	Arizona	Male	USA	01:40:25	06:48:34	05:34:46	14:30:32
50800	2012	11	18	Arizona	Male	USA	01:18:18	06:43:57	06:12:39	14:32:18
50801	2012	11	18	Arizona	Male	USA	01:32:24	07:09:03	05:31:08	14:35:14
50802	2012	11	18	Arizona	Male	USA	01:31:12	06:56:27	05:49:11	14:38:09
50803	2012	11	18	Arizona	Male	USA	01:49:48	06:54:57	05:50:11	14:52:11
50804	2012	11	18	Arizona	Male	USA	01:20:54	07:24:52	05:42:03	14:53:49
50805	2012	11	18	Arizona	Male	USA	01:26:02	06:45:16	06:30:40	14:54:51
50806	2012	11	18	Arizona	Male	USA	01:29:29	06:52:02	06:15:19	14:55:05
50807	2012	11	18	Arizona	Male	USA	01:20:49	05:58:07	07:24:20	14:55:33
50808	2012	11	18	Arizona	Male	USA	01:12:59	06:26:12	07:05:49	14:59:36
50809	2012	11	18	Arizona	Male	USA	01:33:20	06:33:20	06:39:30	14:59:40
50810	2012	11	18	Arizona	Male	USA	01:37:36	07:06:01	05:51:56	15:00:11
50811	2012	11	18	Arizona	Male	USA	01:46:24	06:11:25	06:44:30	15:04:21
50812	2012	11	18	Arizona	Male	USA	01:44:07	06:58:40	05:58:59	15:05:16
50813	2012	11	18	Arizona	Male	USA	01:43:10	06:57:39	06:01:57	15:06:57
50814	2012	11	18	Arizona	Male	USA	01:36:54	06:24:54	06:48:47	15:10:26
50815	2012	11	18	Arizona	Male	USA	01:31:23	06:50:32	06:29:55	15:10:26
50816	2012	11	18	Arizona	Male	USA	01:23:27	06:30:35	06:30:26	15:11:10
50817	2012	11	18	Arizona	Male	USA	01:34:31	06:46:16	06:33:35	15:11:55
50818	2012	11	18	Arizona	Male	USA	01:45:28	06:58:14	06:15:58	15:20:02
50819	2012	11	18	Arizona	Male	USA	01:21:58	07:25:03	06:24:21	15:30:20
50820	2012	11	18	Arizona	Male	USA	01:34:55	08:10:22	05:29:05	15:32:19
50821	2012	11	18	Arizona	Male	USA	01:45:49	07:11:26	06:18:50	15:34:46
50822	2012	11	18	Arizona	Male	USA	02:03:38	07:05:02	05:58:37	15:44:09
50823	2012	11	18	Arizona	Male	CAN	01:50:41	06:57:00	06:36:29	15:46:27
50824	2012	11	18	Arizona	Male	USA	01:56:24	07:38:11	05:47:31	15:46:43
50825	2012	11	18	Arizona	Male	USA	01:30:11	07:26:40	06:28:50	15:47:10
50826	2012	11	18	Arizona	Male	USA	02:06:29	06:48:38	06:34:49	15:54:05
50827	2012	11	18	Arizona	Male	USA	01:27:28	06:22:04	07:45:25	15:56:40
50828	2012	11	18	Arizona	Male	USA	01:29:18	07:16:16	06:50:23	15:58:25
50829	2012	11	18	Arizona	Male	USA	01:53:34	07:44:19	05:55:33	15:58:58
50830	2012	11	18	Arizona	Male	USA	02:00:12	07:01:42	06:49:18	16:06:36
50831	2012	11	18	Arizona	Male	USA	01:35:28	07:34:41	06:42:01	16:12:11
50832	2012	11	18	Arizona	Male	USA	01:25:25	07:30:29	07:00:04	16:15:44
50833	2012	11	18	Arizona	Male	USA	02:15:05	07:58:02	05:55:24	16:20:04
50834	2012	11	18	Arizona	Male	USA	01:58:07	07:18:00	06:52:55	16:30:12
50835	2012	11	18	Arizona	Male	USA	01:59:32	07:55:17	06:07:58	16:30:27
50836	2012	11	18	Arizona	Male	USA	01:50:53	07:35:18	06:43:50	16:32:01
50837	2012	11	18	Arizona	Male	USA	01:30:02	06:46:25	07:38:12	16:33:12
50838	2012	11	18	Arizona	Male	USA	01:30:56	07:08:16	07:37:56	16:33:47
50839	2012	11	18	Arizona	Male	USA	01:26:13	07:36:50	07:12:48	16:38:48
50840	2012	11	18	Arizona	Male	USA	01:23:45	07:32:33	07:25:47	16:43:51
50841	2012	11	18	Arizona	Male	USA	01:42:37	06:38:40	07:47:40	16:45:23
50842	2012	11	18	Arizona	Male	USA	01:36:13	08:06:23	06:44:22	16:47:18
50843	2012	11	18	Arizona	Male	USA	01:35:07	07:53:34	06:57:54	16:50:02
50844	2012	11	18	Arizona	Male	USA	01:05:28	05:05:28	03:30:26	09:49:39
50845	2012	11	18	Arizona	Male	USA	01:12:02	04:58:35	03:34:18	09:51:56
50846	2012	11	18	Arizona	Male	USA	01:13:03	05:14:48	03:38:18	10:16:29
50847	2012	11	18	Arizona	Male	USA	01:14:15	05:11:11	03:43:49	10:18:18
50848	2012	11	18	Arizona	Male	CAN	01:06:31	05:03:10	04:02:59	10:22:18
50849	2012	11	18	Arizona	Male	USA	01:09:53	05:15:05	03:49:13	10:25:42
50850	2012	11	18	Arizona	Male	USA	01:01:21	05:20:57	04:12:03	10:44:28
50851	2012	11	18	Arizona	Male	BRA	01:04:03	05:39:13	03:50:41	10:48:27
50852	2012	11	18	Arizona	Male	USA	01:15:48	05:12:51	04:13:09	10:50:12
50853	2012	11	18	Arizona	Male	CAN	01:12:42	05:15:38	04:15:02	10:56:48
50854	2012	11	18	Arizona	Male	USA	01:07:24	05:15:24	04:25:51	10:57:06
50855	2012	11	18	Arizona	Male	USA	01:12:16	05:40:54	03:55:01	10:57:31
50856	2012	11	18	Arizona	Male	USA	01:04:44	05:32:18	04:13:50	10:58:33
50857	2012	11	18	Arizona	Male	USA	01:06:24	05:48:28	03:55:59	10:59:40
50858	2012	11	18	Arizona	Male	USA	01:20:31	05:44:52	03:45:39	11:01:02
50859	2012	11	18	Arizona	Male	USA	01:12:16	05:04:15	04:38:03	11:03:00
50860	2012	11	18	Arizona	Male	CAN	01:11:22	05:12:18	04:31:53	11:04:39
50861	2012	11	18	Arizona	Male	USA	01:07:18	05:26:12	04:28:21	11:14:43
50862	2012	11	18	Arizona	Male	CAN	01:17:04	05:30:16	04:17:40	11:15:50
50863	2012	11	18	Arizona	Male	USA	01:13:10	05:31:41	04:27:45	11:22:14
50864	2012	11	18	Arizona	Male	USA	01:10:34	05:52:24	04:14:27	11:24:27
50865	2012	11	18	Arizona	Male	USA	01:13:09	05:20:06	04:44:32	11:26:06
50866	2012	11	18	Arizona	Male	CAN	01:13:28	05:43:29	04:20:02	11:26:48
50867	2012	11	18	Arizona	Male	USA	01:23:56	05:34:43	04:11:40	11:27:24
50868	2012	11	18	Arizona	Male	USA	00:56:19	05:31:23	04:49:57	11:27:38
50869	2012	11	18	Arizona	Male	CAN	01:06:38	05:37:53	04:29:28	11:29:24
50870	2012	11	18	Arizona	Male	USA	01:18:52	05:41:13	04:15:04	11:29:36
50871	2012	11	18	Arizona	Male	USA	01:09:10	05:30:34	04:43:16	11:31:03
50872	2012	11	18	Arizona	Male	USA	01:09:32	05:20:02	04:49:57	11:33:01
50873	2012	11	18	Arizona	Male	USA	01:16:38	05:20:03	04:52:54	11:38:49
50874	2012	11	18	Arizona	Male	USA	01:22:14	05:29:14	04:35:23	11:39:14
50875	2012	11	18	Arizona	Male	USA	01:14:11	05:59:20	04:12:42	11:41:55
50876	2012	11	18	Arizona	Male	USA	01:12:49	05:28:08	04:52:19	11:42:50
50877	2012	11	18	Arizona	Male	USA	01:19:05	05:52:36	04:16:15	11:45:53
50878	2012	11	18	Arizona	Male	USA	01:16:08	05:10:26	05:11:02	11:45:57
50879	2012	11	18	Arizona	Male	USA	01:02:12	05:31:42	05:05:04	11:49:46
50880	2012	11	18	Arizona	Male	USA	01:36:30	05:48:11	04:08:15	11:50:26
50881	2012	11	18	Arizona	Male	USA	01:15:51	05:33:04	04:48:36	11:50:45
50882	2012	11	18	Arizona	Male	USA	01:28:30	06:00:48	04:09:59	11:51:55
50883	2012	11	18	Arizona	Male	USA	01:19:02	05:25:01	04:56:53	11:53:43
50884	2012	11	18	Arizona	Male	USA	00:54:56	05:42:52	05:06:08	11:53:47
50885	2012	11	18	Arizona	Male	USA	01:24:09	05:32:50	04:48:43	11:58:33
50886	2012	11	18	Arizona	Male	USA	01:23:26	05:48:07	04:33:15	11:59:16
50887	2012	11	18	Arizona	Male	USA	00:59:04	05:35:49	05:16:19	12:03:40
50888	2012	11	18	Arizona	Male	USA	01:14:42	05:49:45	04:48:14	12:05:06
50889	2012	11	18	Arizona	Male	USA	01:16:41	05:30:04	05:00:13	12:05:10
50890	2012	11	18	Arizona	Male	CAN	01:14:26	05:38:42	04:58:21	12:05:31
50891	2012	11	18	Arizona	Male	USA	01:23:33	06:08:39	04:21:56	12:08:33
50892	2012	11	18	Arizona	Male	USA	01:29:07	05:44:44	04:46:09	12:15:36
50893	2012	11	18	Arizona	Male	USA	01:04:22	05:57:48	04:57:01	12:16:56
50894	2012	11	18	Arizona	Male	USA	01:13:17	05:54:51	04:55:02	12:21:03
50895	2012	11	18	Arizona	Male	USA	01:31:55	06:09:29	04:32:04	12:23:50
50896	2012	11	18	Arizona	Male	USA	01:15:34	05:59:36	04:56:33	12:23:55
50897	2012	11	18	Arizona	Male	USA	01:23:42	05:44:41	04:37:58	12:24:12
50898	2012	11	18	Arizona	Male	USA	01:20:06	06:05:04	04:38:33	12:24:14
50899	2012	11	18	Arizona	Male	USA	01:14:41	05:49:20	04:55:28	12:24:59
50900	2012	11	18	Arizona	Male	USA	01:13:17	05:49:23	05:01:16	12:25:49
50901	2012	11	18	Arizona	Male	USA	01:26:22	05:50:09	04:50:09	12:26:18
50902	2012	11	18	Arizona	Male	USA	01:18:02	05:44:18	05:12:26	12:27:21
50903	2012	11	18	Arizona	Male	USA	01:07:01	05:45:52	05:19:34	12:28:20
50904	2012	11	18	Arizona	Male	USA	01:31:49	05:20:46	05:23:23	12:28:37
50905	2012	11	18	Arizona	Male	SLV	01:11:11	05:48:22	05:18:11	12:29:12
50906	2012	11	18	Arizona	Male	USA	01:19:38	05:43:11	05:13:05	12:30:49
50907	2012	11	18	Arizona	Male	USA	01:19:16	06:03:01	04:56:24	12:32:45
50908	2012	11	18	Arizona	Male	USA	01:12:44	05:19:35	05:51:45	12:36:38
50909	2012	11	18	Arizona	Male	USA	01:11:16	05:52:30	05:22:08	12:37:29
50910	2012	11	18	Arizona	Male	USA	01:17:22	06:05:17	05:00:10	12:37:36
50911	2012	11	18	Arizona	Male	USA	01:17:21	06:00:32	05:03:59	12:38:05
50912	2012	11	18	Arizona	Male	USA	01:05:38	06:01:19	05:17:10	12:38:38
50913	2012	11	18	Arizona	Male	USA	01:01:16	05:41:10	05:37:39	12:38:44
50914	2012	11	18	Arizona	Male	USA	01:14:54	05:47:37	05:20:17	12:41:53
50915	2012	11	18	Arizona	Male	USA	01:19:28	05:07:20	06:02:05	12:43:24
50916	2012	11	18	Arizona	Male	USA	01:21:16	06:35:06	04:34:04	12:43:46
50917	2012	11	18	Arizona	Male	USA	01:24:28	05:59:17	05:04:22	12:44:25
50918	2012	11	18	Arizona	Male	USA	01:27:21	06:18:54	04:36:05	12:45:01
50919	2012	11	18	Arizona	Male	CAN	01:15:06	05:59:06	05:20:00	12:47:18
50920	2012	11	18	Arizona	Male	USA	01:05:40	05:42:25	05:41:19	12:47:24
50921	2012	11	18	Arizona	Male	USA	01:22:52	06:03:47	05:07:27	12:47:28
50922	2012	11	18	Arizona	Male	USA	01:08:06	05:19:44	06:07:49	12:47:33
50923	2012	11	18	Arizona	Male	USA	01:20:23	06:03:46	05:10:01	12:48:12
50924	2012	11	18	Arizona	Male	MEX	01:14:33	05:36:01	05:37:00	12:48:43
50925	2012	11	18	Arizona	Male	USA	01:15:05	06:01:06	05:24:03	12:51:12
50926	2012	11	18	Arizona	Male	USA	01:17:01	05:48:27	05:35:07	12:51:37
50927	2012	11	18	Arizona	Male	USA	01:35:05	06:02:49	04:58:45	12:53:20
50928	2012	11	18	Arizona	Male	USA	01:35:33	05:56:18	05:07:54	12:54:14
50929	2012	11	18	Arizona	Male	USA	01:10:24	06:04:26	05:23:30	12:54:28
50930	2012	11	18	Arizona	Male	USA	01:29:35	06:29:05	04:33:12	12:55:07
50931	2012	11	18	Arizona	Male	USA	01:24:11	06:22:09	04:57:30	12:56:56
50932	2012	11	18	Arizona	Male	USA	01:15:33	06:23:00	05:02:01	12:59:13
50933	2012	11	18	Arizona	Male	USA	01:31:34	06:01:01	05:03:16	12:59:46
50934	2012	11	18	Arizona	Male	ARE	01:31:48	06:18:00	05:01:15	13:00:31
50935	2012	11	18	Arizona	Male	USA	01:27:56	07:01:51	04:24:15	13:04:36
50936	2012	11	18	Arizona	Male	USA	01:13:08	06:19:27	05:20:28	13:06:36
50937	2012	11	18	Arizona	Male	USA	01:28:39	05:52:59	05:23:15	13:08:19
50938	2012	11	18	Arizona	Male	USA	01:35:34	06:58:25	04:23:29	13:09:25
50939	2012	11	18	Arizona	Male	USA	01:16:02	06:12:12	05:25:40	13:09:27
50940	2012	11	18	Arizona	Male	USA	01:23:25	06:16:37	05:13:36	13:11:05
50941	2012	11	18	Arizona	Male	USA	01:12:28	06:16:45	05:28:03	13:15:16
50942	2012	11	18	Arizona	Male	USA	01:33:19	06:11:51	05:07:11	13:19:49
50943	2012	11	18	Arizona	Male	USA	01:14:44	06:08:33	05:40:16	13:20:27
50944	2012	11	18	Arizona	Male	USA	01:22:06	06:30:29	05:15:35	13:20:32
50945	2012	11	18	Arizona	Male	USA	01:09:49	06:05:00	05:39:55	13:21:24
50946	2012	11	18	Arizona	Male	CAN	01:19:37	06:00:48	05:47:14	13:21:42
50947	2012	11	18	Arizona	Male	USA	01:08:53	05:40:31	06:18:06	13:23:43
50948	2012	11	18	Arizona	Male	USA	01:20:00	06:10:40	05:46:05	13:26:32
50949	2012	11	18	Arizona	Male	CAN	01:38:18	06:09:42	05:20:33	13:28:51
50950	2012	11	18	Arizona	Male	USA	01:27:26	06:40:22	04:50:43	13:31:01
50951	2012	11	18	Arizona	Male	USA	01:07:36	06:47:06	05:20:45	13:31:34
50952	2012	11	18	Arizona	Male	USA	01:26:19	05:54:09	05:54:20	13:31:50
50953	2012	11	18	Arizona	Male	USA	01:18:10	05:40:29	06:17:08	13:31:51
50954	2012	11	18	Arizona	Male	USA	01:10:00	06:05:10	05:58:03	13:32:55
50955	2012	11	18	Arizona	Male	USA	01:15:19	05:58:16	06:03:46	13:34:02
50956	2012	11	18	Arizona	Male	USA	01:18:45	06:14:54	05:41:43	13:34:55
50957	2012	11	18	Arizona	Male	USA	01:16:01	06:09:20	05:53:30	13:34:59
50958	2012	11	18	Arizona	Male	USA	01:34:14	05:51:45	05:54:44	13:37:13
50959	2012	11	18	Arizona	Male	USA	01:14:18	06:13:04	05:53:32	13:38:32
50960	2012	11	18	Arizona	Male	USA	01:31:30	05:57:26	05:43:12	13:39:32
50961	2012	11	18	Arizona	Male	USA	01:26:45	05:54:59	05:59:29	13:40:55
50962	2012	11	18	Arizona	Male	USA	01:31:00	05:59:39	05:50:58	13:42:00
50963	2012	11	18	Arizona	Male	USA	01:24:36	06:20:11	05:35:18	13:42:28
50964	2012	11	18	Arizona	Male	USA	01:30:40	06:25:42	05:29:18	13:43:47
50965	2012	11	18	Arizona	Male	USA	01:27:07	06:22:51	05:20:16	13:44:20
50966	2012	11	18	Arizona	Male	USA	01:23:16	06:51:22	05:13:35	13:50:23
50967	2012	11	18	Arizona	Male	USA	01:11:49	06:11:10	06:11:16	13:50:41
50968	2012	11	18	Arizona	Male	USA	01:31:58	06:31:20	05:31:25	13:51:44
50969	2012	11	18	Arizona	Male	USA	01:53:14	05:55:37	05:45:07	13:53:46
50970	2012	11	18	Arizona	Male	USA	01:46:34	06:19:41	05:25:48	13:54:03
50971	2012	11	18	Arizona	Male	USA	01:22:38	06:47:39	05:16:42	13:54:04
50972	2012	11	18	Arizona	Male	USA	01:26:58	06:05:43	06:15:21	14:02:27
50973	2012	11	18	Arizona	Male	USA	01:32:06	06:33:38	05:39:44	14:04:10
50974	2012	11	18	Arizona	Male	USA	01:18:16	07:03:24	05:20:37	14:04:18
50975	2012	11	18	Arizona	Male	USA	01:30:11	07:14:13	04:47:02	14:04:50
50976	2012	11	18	Arizona	Male	USA	01:19:36	06:32:49	05:54:26	14:04:57
50977	2012	11	18	Arizona	Male	USA	01:32:27	06:59:42	05:19:56	14:10:44
50978	2012	11	18	Arizona	Male	USA	01:48:08	06:25:46	05:27:26	14:13:11
50979	2012	11	18	Arizona	Male	USA	01:24:25	06:49:17	05:39:14	14:13:44
50980	2012	11	18	Arizona	Male	USA	01:08:00	06:04:34	07:00:43	14:23:38
50981	2012	11	18	Arizona	Male	USA	01:19:48	06:29:25	06:11:19	14:23:46
50982	2012	11	18	Arizona	Male	USA	01:18:30	07:07:28	05:36:33	14:24:28
50983	2012	11	18	Arizona	Male	USA	01:28:07	06:21:42	06:06:57	14:26:47
50984	2012	11	18	Arizona	Male	USA	01:35:35	07:01:16	05:22:46	14:27:27
50985	2012	11	18	Arizona	Male	USA	01:20:20	06:35:59	06:11:43	14:31:04
50986	2012	11	18	Arizona	Male	USA	01:48:59	06:31:20	05:50:26	14:32:09
50987	2012	11	18	Arizona	Male	USA	01:31:15	06:57:21	05:47:02	14:34:22
50988	2012	11	18	Arizona	Male	USA	01:40:27	06:22:17	06:03:20	14:34:25
50989	2012	11	18	Arizona	Male	USA	01:37:44	06:43:29	06:04:45	14:39:34
50990	2012	11	18	Arizona	Male	USA	01:43:14	06:45:55	05:55:44	14:42:05
50991	2012	11	18	Arizona	Male	USA	01:16:56	06:33:51	06:35:07	14:44:06
50992	2012	11	18	Arizona	Male	USA	01:32:43	06:59:18	05:53:49	14:44:10
50993	2012	11	18	Arizona	Male	USA	01:34:54	05:59:20	06:49:17	14:46:54
50994	2012	11	18	Arizona	Male	USA	01:21:07	06:24:11	06:34:20	14:48:13
50995	2012	11	18	Arizona	Male	USA	01:47:14	06:56:43	05:47:39	14:50:45
50996	2012	11	18	Arizona	Male	USA	01:36:15	06:58:53	05:46:55	14:50:49
50997	2012	11	18	Arizona	Male	USA	01:22:37	06:56:53	06:12:36	14:51:00
50998	2012	11	18	Arizona	Male	USA	01:32:59	06:22:55	06:31:21	14:52:23
50999	2012	11	18	Arizona	Male	USA	01:35:18	06:29:47	06:16:39	14:55:16
51000	2012	11	18	Arizona	Male	USA	02:00:58	07:14:26	05:27:14	14:55:48
51001	2012	11	18	Arizona	Male	USA	01:25:15	07:09:25	06:08:08	14:57:39
51002	2012	11	18	Arizona	Male	USA	01:30:41	06:37:57	06:27:19	15:00:36
51003	2012	11	18	Arizona	Male	USA	01:45:31	07:27:30	05:26:44	15:01:25
51004	2012	11	18	Arizona	Male	USA	01:23:56	06:14:24	06:59:29	15:03:28
51005	2012	11	18	Arizona	Male	USA	01:38:18	07:11:31	05:54:21	15:08:47
51006	2012	11	18	Arizona	Male	USA	01:25:04	07:31:58	05:43:24	15:10:09
51007	2012	11	18	Arizona	Male	USA	01:31:51	07:14:58	05:50:41	15:11:37
51008	2012	11	18	Arizona	Male	SGP	02:05:09	07:22:06	05:18:58	15:12:56
51009	2012	11	18	Arizona	Male	USA	01:23:55	06:31:29	07:01:18	15:14:05
51010	2012	11	18	Arizona	Male	USA	01:30:21	07:06:09	06:13:44	15:20:09
51011	2012	11	18	Arizona	Male	USA	01:40:40	06:36:09	06:43:17	15:23:38
51012	2012	11	18	Arizona	Male	USA	01:51:16	07:00:12	06:08:25	15:28:28
51013	2012	11	18	Arizona	Male	USA	01:30:21	06:51:25	06:41:07	15:28:55
51014	2012	11	18	Arizona	Male	USA	02:10:16	07:04:35	05:47:05	15:31:08
51015	2012	11	18	Arizona	Male	USA	01:52:12	07:39:52	05:41:48	15:35:06
51016	2012	11	18	Arizona	Male	USA	01:25:47	07:26:14	06:26:31	15:37:11
51017	2012	11	18	Arizona	Male	USA	01:16:12	07:14:58	06:48:28	15:39:25
51018	2012	11	18	Arizona	Male	USA	02:00:11	07:26:00	05:38:47	15:40:28
51019	2012	11	18	Arizona	Male	USA	01:23:48	06:40:06	07:16:00	15:46:01
51020	2012	11	18	Arizona	Male	USA	01:45:18	06:55:25	06:39:37	15:48:24
51021	2012	11	18	Arizona	Male	USA	02:06:56	06:54:51	06:34:12	15:51:03
51022	2012	11	18	Arizona	Male	USA	01:30:08	07:26:44	06:31:32	15:51:59
51023	2012	11	18	Arizona	Male	USA	01:46:15	07:05:53	06:32:38	15:52:27
51024	2012	11	18	Arizona	Male	USA	01:29:52	06:11:04	07:45:16	15:55:55
51025	2012	11	18	Arizona	Male	USA	01:23:28	06:29:38	07:42:42	15:56:47
51026	2012	11	18	Arizona	Male	USA	01:32:09	06:44:52	07:18:20	15:57:33
51027	2012	11	18	Arizona	Male	USA	01:31:45	06:28:08	07:37:34	15:57:45
51028	2012	11	18	Arizona	Male	USA	01:17:11	06:54:34	07:35:56	16:08:08
51029	2012	11	18	Arizona	Male	USA	01:53:06	07:36:49	06:27:59	16:16:11
51030	2012	11	18	Arizona	Male	USA	01:41:46	06:58:01	07:14:55	16:19:22
51031	2012	11	18	Arizona	Male	USA	01:45:50	07:06:02	07:15:49	16:32:48
51032	2012	11	18	Arizona	Male	USA	01:41:11	07:42:31	06:52:27	16:37:27
51033	2012	11	18	Arizona	Male	USA	01:30:59	06:44:02	08:03:06	16:40:00
51034	2012	11	18	Arizona	Male	USA	01:35:56	07:42:42	06:54:24	16:43:01
51035	2012	11	18	Arizona	Male	USA	01:46:31	08:01:21	06:27:53	16:45:05
51036	2012	11	18	Arizona	Male	USA	01:28:24	08:20:05	06:28:53	16:47:39
51037	2012	11	18	Arizona	Male	USA	01:39:09	08:02:46	06:43:28	16:53:20
51038	2012	11	18	Arizona	Male	USA	01:51:32	07:51:30	06:49:10	16:55:09
51039	2012	11	18	Arizona	Male	USA	01:06:14	05:06:09	03:40:17	10:00:49
51040	2012	11	18	Arizona	Male	USA	01:19:56	05:11:40	03:30:44	10:10:20
51041	2012	11	18	Arizona	Male	USA	01:15:16	05:15:12	03:54:10	10:31:51
51042	2012	11	18	Arizona	Male	USA	01:09:31	05:11:19	03:57:05	10:33:27
51043	2012	11	18	Arizona	Male	USA	01:08:46	05:18:01	04:01:27	10:36:29
51044	2012	11	18	Arizona	Male	USA	01:08:55	05:05:30	04:14:51	10:38:16
51045	2012	11	18	Arizona	Male	USA	01:23:47	05:27:48	04:00:58	11:03:34
51046	2012	11	18	Arizona	Male	USA	01:07:18	05:37:55	04:09:58	11:04:01
51047	2012	11	18	Arizona	Male	CAN	01:11:11	05:31:39	04:10:32	11:05:17
51048	2012	11	18	Arizona	Male	USA	01:09:54	05:38:06	04:21:51	11:18:35
51049	2012	11	18	Arizona	Male	USA	01:34:56	05:16:54	04:16:44	11:21:13
51050	2012	11	18	Arizona	Male	GBR	01:16:23	05:20:37	04:42:20	11:26:03
51051	2012	11	18	Arizona	Male	USA	01:05:28	05:26:03	04:52:46	11:38:14
51052	2012	11	18	Arizona	Male	USA	01:27:08	05:44:13	04:20:50	11:40:55
51053	2012	11	18	Arizona	Male	CAN	01:24:20	05:37:19	04:26:41	11:43:09
51054	2012	11	18	Arizona	Male	USA	01:12:26	05:42:16	04:34:54	11:46:08
51055	2012	11	18	Arizona	Male	USA	01:13:17	05:22:15	05:01:34	11:47:23
51056	2012	11	18	Arizona	Male	USA	01:08:14	05:16:01	05:16:32	11:51:54
51057	2012	11	18	Arizona	Male	USA	01:12:43	05:36:24	04:49:09	11:53:09
51058	2012	11	18	Arizona	Male	USA	01:19:11	05:45:11	04:42:55	11:58:27
51059	2012	11	18	Arizona	Male	USA	01:21:07	05:33:04	04:50:35	11:59:52
51060	2012	11	18	Arizona	Male	USA	01:40:34	05:34:45	04:36:55	12:02:14
51061	2012	11	18	Arizona	Male	USA	01:12:01	05:44:10	04:57:23	12:09:59
51062	2012	11	18	Arizona	Male	USA	01:35:08	05:47:25	04:38:30	12:13:23
51063	2012	11	18	Arizona	Male	USA	01:19:59	05:59:20	04:42:47	12:18:40
51064	2012	11	18	Arizona	Male	USA	01:25:05	05:44:29	05:01:13	12:22:03
51065	2012	11	18	Arizona	Male	USA	01:13:27	06:03:36	04:50:56	12:28:17
51066	2012	11	18	Arizona	Male	USA	01:34:02	05:31:50	05:10:23	12:33:02
51067	2012	11	18	Arizona	Male	USA	01:35:43	05:29:29	05:17:08	12:34:07
51068	2012	11	18	Arizona	Male	USA	01:18:29	05:57:25	05:02:30	12:37:58
51069	2012	11	18	Arizona	Male	USA	01:07:36	05:25:27	06:00:12	12:41:59
51070	2012	11	18	Arizona	Male	USA	01:23:10	06:05:46	05:09:16	12:52:47
51071	2012	11	18	Arizona	Male	USA	01:18:25	05:57:01	05:12:30	12:55:15
51072	2012	11	18	Arizona	Male	USA	01:23:38	06:14:54	04:56:55	12:58:54
51073	2012	11	18	Arizona	Male	USA	01:12:33	06:16:02	05:18:42	12:59:21
51074	2012	11	18	Arizona	Male	CAN	01:19:28	05:45:20	05:36:30	13:02:46
51075	2012	11	18	Arizona	Male	USA	01:21:14	06:20:34	05:14:12	13:10:41
51076	2012	11	18	Arizona	Male	USA	01:24:12	05:52:57	05:40:26	13:16:11
51077	2012	11	18	Arizona	Male	USA	01:22:56	05:53:53	05:40:29	13:16:15
51078	2012	11	18	Arizona	Male	USA	01:20:06	06:16:40	05:22:16	13:23:31
51079	2012	11	18	Arizona	Male	USA	01:24:23	05:50:15	05:56:25	13:23:48
51080	2012	11	18	Arizona	Male	USA	01:42:04	06:03:37	05:22:28	13:29:00
51081	2012	11	18	Arizona	Male	USA	01:23:41	05:42:19	06:13:49	13:33:10
51082	2012	11	18	Arizona	Male	USA	01:12:35	05:48:41	06:21:49	13:37:10
51083	2012	11	18	Arizona	Male	USA	01:29:02	05:37:37	06:01:23	13:40:04
51084	2012	11	18	Arizona	Male	USA	01:31:44	06:46:15	04:56:53	13:41:30
51085	2012	11	18	Arizona	Male	USA	01:40:12	06:01:07	05:39:42	13:41:51
51086	2012	11	18	Arizona	Male	USA	01:29:27	06:39:37	05:05:39	13:43:07
51087	2012	11	18	Arizona	Male	USA	01:38:30	05:55:34	05:55:12	13:44:41
51088	2012	11	18	Arizona	Male	USA	01:26:58	06:15:55	05:39:33	13:45:29
51089	2012	11	18	Arizona	Male	CAN	01:38:46	06:52:03	04:46:40	13:45:41
51090	2012	11	18	Arizona	Male	USA	01:22:47	06:20:23	05:37:54	13:46:26
51091	2012	11	18	Arizona	Male	USA	01:47:18	06:51:36	04:46:14	13:46:41
51092	2012	11	18	Arizona	Male	USA	01:25:28	06:00:02	05:58:33	13:46:52
51093	2012	11	18	Arizona	Male	USA	01:17:15	05:57:18	06:07:41	13:47:45
51094	2012	11	18	Arizona	Male	USA	01:20:17	06:14:21	05:56:15	13:50:03
51095	2012	11	18	Arizona	Male	USA	01:26:24	05:59:02	06:04:23	13:51:48
51096	2012	11	18	Arizona	Male	USA	01:29:57	06:23:30	05:36:04	13:52:09
51097	2012	11	18	Arizona	Male	USA	01:29:38	06:07:12	06:09:25	13:56:15
51098	2012	11	18	Arizona	Male	USA	01:30:57	06:52:47	05:13:18	13:58:22
51099	2012	11	18	Arizona	Male	USA	01:47:45	06:50:01	05:05:36	14:07:47
51100	2012	11	18	Arizona	Male	USA	01:29:02	06:39:27	05:53:21	14:19:47
51101	2012	11	18	Arizona	Male	USA	01:23:58	06:04:39	06:29:36	14:21:26
51102	2012	11	18	Arizona	Male	USA	01:30:38	06:30:20	06:01:13	14:21:30
51103	2012	11	18	Arizona	Male	USA	01:22:29	06:21:05	06:14:33	14:22:42
51104	2012	11	18	Arizona	Male	USA	01:21:17	06:31:19	06:14:45	14:23:42
51105	2012	11	18	Arizona	Male	USA	01:42:21	05:54:48	06:33:21	14:25:42
51106	2012	11	18	Arizona	Male	USA	01:25:00	06:05:57	06:45:20	14:26:12
51107	2012	11	18	Arizona	Male	USA	01:11:09	06:21:21	06:44:02	14:31:44
51108	2012	11	18	Arizona	Male	USA	01:29:42	06:39:05	06:09:10	14:35:09
51109	2012	11	18	Arizona	Male	USA	01:28:53	07:05:48	05:40:26	14:40:09
51110	2012	11	18	Arizona	Male	USA	01:41:59	06:40:11	05:56:23	14:41:30
51111	2012	11	18	Arizona	Male	USA	01:22:00	07:16:58	05:48:31	14:46:03
51112	2012	11	18	Arizona	Male	USA	01:31:20	06:50:16	06:05:04	14:50:16
51113	2012	11	18	Arizona	Male	USA	01:29:09	06:11:40	06:55:23	14:54:20
51114	2012	11	18	Arizona	Male	USA	01:23:04	07:03:23	06:04:54	14:56:47
51115	2012	11	18	Arizona	Male	USA	01:31:42	06:39:52	06:32:26	15:00:48
51116	2012	11	18	Arizona	Male	USA	01:40:18	06:58:50	06:08:21	15:12:58
51117	2012	11	18	Arizona	Male	USA	01:58:03	06:40:39	06:13:10	15:18:44
51118	2012	11	18	Arizona	Male	USA	01:32:35	06:25:18	07:17:49	15:31:14
51119	2012	11	18	Arizona	Male	USA	01:41:46	06:44:15	06:37:54	15:35:34
51120	2012	11	18	Arizona	Male	USA	01:31:20	06:15:22	07:41:22	15:49:17
51121	2012	11	18	Arizona	Male	USA	01:43:39	07:12:01	06:22:28	15:55:41
51122	2012	11	18	Arizona	Male	USA	01:20:27	07:44:51	06:30:06	16:09:15
51123	2012	11	18	Arizona	Male	USA	01:25:54	07:55:49	06:35:33	16:16:10
51124	2012	11	18	Arizona	Male	USA	01:47:11	07:30:26	06:49:22	16:24:38
51125	2012	11	18	Arizona	Male	USA	01:38:56	06:48:12	07:28:10	16:25:28
51126	2012	11	18	Arizona	Male	USA	01:41:55	07:47:53	06:29:12	16:27:58
51127	2012	11	18	Arizona	Male	USA	01:36:55	07:17:12	07:23:35	16:48:05
51128	2012	11	18	Arizona	Male	USA	02:01:43	07:29:02	06:51:15	16:49:07
51129	2012	11	18	Arizona	Male	USA	01:12:13	05:37:53	04:08:03	11:07:11
51130	2012	11	18	Arizona	Male	USA	01:22:56	05:52:19	03:50:29	11:18:25
51131	2012	11	18	Arizona	Male	CAN	01:34:00	05:50:17	04:19:01	11:55:17
51132	2012	11	18	Arizona	Male	USA	01:17:19	06:05:08	04:47:09	12:20:09
51133	2012	11	18	Arizona	Male	USA	01:26:05	05:46:11	05:05:10	12:27:10
51134	2012	11	18	Arizona	Male	USA	01:32:38	05:37:50	05:13:13	12:37:34
51135	2012	11	18	Arizona	Male	USA	01:13:38	05:46:32	05:32:10	12:41:53
51136	2012	11	18	Arizona	Male	USA	01:17:27	06:06:25	05:04:29	12:49:22
51137	2012	11	18	Arizona	Male	USA	01:32:06	06:04:59	05:16:30	13:06:09
51138	2012	11	18	Arizona	Male	USA	01:28:11	06:08:54	05:40:38	13:33:14
51139	2012	11	18	Arizona	Male	USA	01:21:44	05:56:08	06:02:37	13:37:31
51140	2012	11	18	Arizona	Male	AUS	01:09:05	05:32:57	06:48:33	13:39:55
51141	2012	11	18	Arizona	Male	USA	01:32:10	06:20:11	05:51:03	13:55:47
51142	2012	11	18	Arizona	Male	USA	01:29:17	06:44:49	05:25:48	13:56:34
51143	2012	11	18	Arizona	Male	USA	01:38:24	06:18:53	05:22:10	13:59:47
51144	2012	11	18	Arizona	Male	USA	01:37:20	07:12:26	04:48:39	14:04:36
51145	2012	11	18	Arizona	Male	USA	01:56:49	06:07:16	05:47:02	14:07:01
51146	2012	11	18	Arizona	Male	USA	01:17:15	06:41:11	05:53:46	14:08:17
51147	2012	11	18	Arizona	Male	USA	01:13:31	07:16:19	05:31:09	14:21:18
51148	2012	11	18	Arizona	Male	USA	01:37:25	06:31:03	06:20:01	14:45:55
51149	2012	11	18	Arizona	Male	USA	01:40:08	07:01:50	05:40:51	14:51:25
51150	2012	11	18	Arizona	Male	USA	01:47:34	07:00:35	05:48:49	14:59:12
51151	2012	11	18	Arizona	Male	USA	02:13:12	07:34:25	04:56:57	15:13:30
51152	2012	11	18	Arizona	Male	USA	01:31:38	07:02:31	06:32:42	15:27:19
51153	2012	11	18	Arizona	Male	USA	01:25:11	06:17:22	07:39:56	15:46:01
51154	2012	11	18	Arizona	Male	USA	01:49:15	07:08:04	06:28:31	15:52:46
51155	2012	11	18	Arizona	Male	USA	01:51:04	07:09:16	06:28:34	15:53:07
51156	2012	11	18	Arizona	Male	USA	01:36:20	06:56:59	07:04:03	15:56:14
51157	2012	11	18	Arizona	Male	USA	01:20:34	07:33:23	06:45:04	16:02:10
51158	2012	11	18	Arizona	Male	USA	01:40:16	07:13:14	06:58:27	16:08:08
51159	2012	11	18	Arizona	Male	USA	01:11:56	07:40:36	06:52:17	16:11:46
51160	2012	11	18	Arizona	Male	USA	01:59:49	07:00:05	06:52:06	16:12:26
51161	2012	11	18	Arizona	Male	USA	01:38:01	06:58:42	07:22:24	16:22:27
51162	2012	11	18	Arizona	Male	USA	01:47:03	07:45:11	07:05:38	16:56:34
51163	2012	11	18	Arizona	Male	USA	01:10:54	05:39:51	04:56:16	12:01:20
51164	2012	11	18	Arizona	Male	USA	01:38:34	06:14:12	04:15:07	12:29:45
51165	2012	11	18	Arizona	Male	USA	01:19:17	05:55:49	05:22:31	12:55:36
51166	2012	11	18	Arizona	Male	USA	01:33:20	06:08:13	05:11:05	13:10:03
51167	2012	11	18	Arizona	Male	USA	01:20:56	06:10:41	06:03:40	13:49:53
51168	2012	11	18	Arizona	Male	USA	01:11:27	06:10:13	06:41:07	14:15:16
51169	2012	11	18	Arizona	Male	USA	01:34:44	06:57:17	05:31:08	14:24:57
51170	2012	11	18	Arizona	Male	USA	01:39:54	07:38:37	05:41:01	15:29:42
51171	2012	11	18	Arizona	Male	USA	01:40:24	07:25:37	06:00:51	15:38:53
51172	2012	11	18	Arizona	Male	USA	02:12:25	07:41:19	06:05:25	16:27:00
51173	2012	11	18	Arizona	Male	USA	01:27:56	07:13:42	07:34:40	16:35:01
51174	2012	11	18	Arizona	Male	USA	01:46:44	07:26:49	06:55:51	16:37:35
51175	2012	11	18	Arizona	Male	USA	01:41:55	07:08:25	05:48:35	15:17:53
51176	2012	11	18	Arizona	Male	USA	01:07:31	07:19:20	07:30:13	16:55:48
51177	2012	11	18	Arizona	Male	USA	01:31:57	06:51:02	07:40:03	16:24:09
51178	2012	11	18	Arizona	Female	USA	00:59:11	04:51:34	03:05:54	09:01:41
51179	2012	11	18	Arizona	Female	USA	00:50:17	04:53:41	03:18:12	09:06:41
51180	2012	11	18	Arizona	Female	GBR	01:04:59	04:54:05	03:11:44	09:15:10
51181	2012	11	18	Arizona	Female	CAN	00:59:42	05:06:23	03:07:06	09:18:04
51182	2012	11	18	Arizona	Female	NLD	00:55:16	04:57:14	03:26:13	09:24:27
51183	2012	11	18	Arizona	Female	USA	00:54:54	05:04:11	03:20:53	09:24:51
51184	2012	11	18	Arizona	Female	USA	00:50:16	05:00:02	03:33:20	09:28:22
51185	2012	11	18	Arizona	Female	USA	00:55:18	05:03:43	03:25:18	09:28:40
51186	2012	11	18	Arizona	Female	USA	01:01:32	05:05:44	03:18:24	09:30:27
51187	2012	11	18	Arizona	Female	USA	01:06:53	05:00:52	03:18:05	09:30:54
51188	2012	11	18	Arizona	Female	USA	00:56:53	05:07:50	03:24:54	09:34:51
51189	2012	11	18	Arizona	Female	ISR	01:02:13	05:12:54	03:22:37	09:43:50
51190	2012	11	18	Arizona	Female	NOR	01:17:08	04:58:42	03:26:25	09:47:27
51191	2012	11	18	Arizona	Female	USA	00:55:09	05:10:43	03:39:28	09:50:12
51192	2012	11	18	Arizona	Female	USA	01:03:27	05:04:02	03:41:44	09:54:01
51193	2012	11	18	Arizona	Female	USA	01:05:59	05:00:56	03:45:13	09:57:05
51194	2012	11	18	Arizona	Female	CAN	01:07:21	05:15:03	03:28:49	09:57:08
51195	2012	11	18	Arizona	Female	USA	01:06:53	05:16:28	03:30:58	10:00:10
51196	2012	11	18	Arizona	Female	USA	01:11:24	05:15:18	03:28:28	10:00:25
51197	2012	11	18	Arizona	Female	USA	00:59:30	05:22:57	03:33:51	10:02:37
51198	2012	11	18	Arizona	Female	USA	01:12:45	05:14:47	03:52:39	10:26:24
51199	2012	11	18	Arizona	Female	USA	01:09:56	05:09:22	04:03:58	10:28:42
51200	2012	11	18	Arizona	Female	DEU	01:05:11	05:14:58	04:11:21	10:36:16
51201	2012	11	18	Arizona	Female	USA	01:13:55	05:28:06	03:47:55	10:36:50
51202	2012	11	18	Arizona	Female	USA	01:23:12	05:46:36	04:05:22	11:30:35
51203	2012	11	18	Arizona	Female	USA	01:10:17	05:46:19	04:26:08	11:32:55
51204	2012	11	18	Arizona	Female	USA	01:14:49	06:07:26	04:53:14	12:26:52
51205	2012	11	18	Arizona	Female	USA	01:23:51	06:46:13	04:34:18	13:00:16
51206	2012	11	18	Arizona	Female	USA	01:13:42	07:16:05	04:15:23	13:00:35
51207	2012	11	18	Arizona	Female	USA	01:29:27	06:22:01	05:39:08	13:50:47
51208	2012	11	18	Arizona	Female	USA	01:18:00	06:58:57	05:22:33	13:50:49
51209	2012	11	18	Arizona	Female	USA	01:34:23	06:58:16	05:37:22	14:23:16
51210	2012	11	18	Arizona	Female	USA	01:37:59	07:27:44	05:35:05	15:07:03
51211	2012	11	18	Arizona	Female	USA	01:29:29	07:41:54	06:42:01	16:12:11
51212	2012	11	18	Arizona	Female	USA	01:00:47	05:24:55	03:36:55	10:07:52
51213	2012	11	18	Arizona	Female	USA	01:13:39	05:12:40	03:37:20	10:09:43
51214	2012	11	18	Arizona	Female	USA	01:08:28	05:11:10	03:50:01	10:16:12
51215	2012	11	18	Arizona	Female	USA	00:57:29	05:38:10	03:47:32	10:32:47
51216	2012	11	18	Arizona	Female	USA	01:01:20	05:15:00	04:21:49	10:46:18
51217	2012	11	18	Arizona	Female	USA	01:10:36	05:32:14	04:14:15	11:06:27
51218	2012	11	18	Arizona	Female	USA	01:00:46	05:41:06	04:14:54	11:06:29
51219	2012	11	18	Arizona	Female	USA	00:54:37	06:03:41	04:08:19	11:16:15
51220	2012	11	18	Arizona	Female	USA	01:26:36	05:54:10	03:49:41	11:19:44
51221	2012	11	18	Arizona	Female	USA	01:05:58	05:52:35	04:13:46	11:19:54
51222	2012	11	18	Arizona	Female	USA	01:17:29	05:15:48	04:42:52	11:22:31
51223	2012	11	18	Arizona	Female	USA	01:20:09	05:47:46	04:09:39	11:33:01
51224	2012	11	18	Arizona	Female	USA	01:06:14	05:52:56	04:28:10	11:35:54
51225	2012	11	18	Arizona	Female	USA	01:06:19	06:04:17	04:15:42	11:40:29
51226	2012	11	18	Arizona	Female	USA	01:21:54	05:54:21	04:21:35	11:46:53
51227	2012	11	18	Arizona	Female	USA	01:25:53	06:04:17	04:09:23	11:53:27
51228	2012	11	18	Arizona	Female	USA	01:05:50	06:12:05	04:30:07	11:56:53
51229	2012	11	18	Arizona	Female	USA	01:06:29	06:16:54	04:26:59	12:02:57
51230	2012	11	18	Arizona	Female	USA	01:26:42	05:56:53	04:33:19	12:07:11
51231	2012	11	18	Arizona	Female	USA	01:08:39	06:19:07	04:30:09	12:09:49
51232	2012	11	18	Arizona	Female	USA	01:26:35	06:11:37	04:25:38	12:13:08
51233	2012	11	18	Arizona	Female	USA	01:20:08	05:45:30	04:53:39	12:18:54
51234	2012	11	18	Arizona	Female	USA	01:14:46	05:43:32	05:25:06	12:29:33
51235	2012	11	18	Arizona	Female	USA	01:29:05	06:28:51	04:40:43	12:53:09
51236	2012	11	18	Arizona	Female	USA	01:12:38	06:54:49	04:34:41	12:53:13
51237	2012	11	18	Arizona	Female	USA	01:22:43	06:40:16	04:50:01	13:10:17
51238	2012	11	18	Arizona	Female	USA	01:16:20	06:43:33	05:05:29	13:19:57
51239	2012	11	18	Arizona	Female	USA	01:42:35	06:45:55	04:46:20	13:30:07
51240	2012	11	18	Arizona	Female	USA	01:27:06	07:13:37	04:37:06	13:34:48
51241	2012	11	18	Arizona	Female	CAN	01:26:00	06:23:19	05:33:19	13:36:36
51242	2012	11	18	Arizona	Female	USA	01:15:45	06:44:52	05:21:05	13:41:23
51243	2012	11	18	Arizona	Female	USA	01:18:29	07:10:20	04:55:08	13:44:03
51244	2012	11	18	Arizona	Female	USA	01:21:59	06:44:20	05:28:01	13:46:45
51245	2012	11	18	Arizona	Female	USA	01:45:13	07:04:17	05:10:14	14:20:34
51246	2012	11	18	Arizona	Female	USA	01:32:12	07:02:10	05:24:23	14:22:06
51247	2012	11	18	Arizona	Female	USA	01:38:29	07:02:25	05:29:45	14:31:58
51248	2012	11	18	Arizona	Female	USA	01:30:12	07:08:06	05:44:23	14:40:57
51249	2012	11	18	Arizona	Female	USA	01:45:38	06:28:53	06:01:53	14:43:50
51250	2012	11	18	Arizona	Female	USA	01:01:35	07:24:11	06:11:10	14:48:26
51251	2012	11	18	Arizona	Female	USA	01:37:26	07:27:44	05:30:22	14:55:54
51252	2012	11	18	Arizona	Female	USA	01:21:13	07:08:24	06:09:13	14:59:07
51253	2012	11	18	Arizona	Female	USA	01:11:01	07:35:25	06:05:28	15:11:32
51254	2012	11	18	Arizona	Female	USA	01:12:37	07:00:03	06:31:53	15:11:37
51255	2012	11	18	Arizona	Female	USA	01:36:54	06:43:09	06:27:00	15:13:25
51256	2012	11	18	Arizona	Female	USA	01:29:49	07:26:52	06:04:07	15:18:27
51257	2012	11	18	Arizona	Female	USA	01:46:55	06:36:15	06:44:20	15:22:17
51258	2012	11	18	Arizona	Female	USA	01:23:44	07:13:53	06:36:42	15:41:28
51259	2012	11	18	Arizona	Female	USA	01:32:16	07:16:02	06:36:02	15:44:32
51260	2012	11	18	Arizona	Female	USA	01:26:42	07:05:55	06:50:56	15:45:05
51261	2012	11	18	Arizona	Female	USA	01:44:39	07:32:45	06:26:32	15:55:54
51262	2012	11	18	Arizona	Female	USA	01:30:05	07:38:29	06:51:45	16:12:30
51263	2012	11	18	Arizona	Female	USA	01:52:41	07:19:26	06:48:53	16:19:27
51264	2012	11	18	Arizona	Female	USA	01:31:53	08:28:15	06:18:28	16:44:46
51265	2012	11	18	Arizona	Female	USA	01:00:31	05:14:23	03:43:42	10:06:41
51266	2012	11	18	Arizona	Female	USA	01:13:31	05:44:44	03:43:16	10:49:06
51267	2012	11	18	Arizona	Female	USA	01:13:16	05:22:25	04:03:12	10:50:21
51268	2012	11	18	Arizona	Female	USA	01:05:16	05:58:08	03:37:31	10:51:24
51269	2012	11	18	Arizona	Female	USA	01:18:46	05:34:07	03:53:18	10:53:23
51270	2012	11	18	Arizona	Female	USA	01:18:53	05:25:35	04:06:01	10:57:09
51271	2012	11	18	Arizona	Female	USA	01:14:50	05:44:35	03:51:40	10:59:38
51272	2012	11	18	Arizona	Female	MEX	01:11:09	05:32:34	04:16:50	11:07:02
51273	2012	11	18	Arizona	Female	USA	01:29:34	05:35:07	03:49:52	11:10:07
51274	2012	11	18	Arizona	Female	USA	01:14:40	05:46:17	04:03:45	11:12:11
51275	2012	11	18	Arizona	Female	USA	00:58:05	05:52:53	04:16:18	11:14:30
51276	2012	11	18	Arizona	Female	USA	01:14:04	05:30:57	04:30:30	11:24:01
51277	2012	11	18	Arizona	Female	USA	01:19:34	05:39:02	04:21:38	11:30:43
51278	2012	11	18	Arizona	Female	USA	01:14:03	05:48:10	04:19:06	11:33:31
51279	2012	11	18	Arizona	Female	USA	01:28:17	05:37:38	04:20:11	11:39:33
51280	2012	11	18	Arizona	Female	USA	01:06:19	05:43:07	04:39:15	11:43:46
51281	2012	11	18	Arizona	Female	USA	01:16:24	06:14:59	04:05:36	11:46:11
51282	2012	11	18	Arizona	Female	USA	00:57:05	06:15:17	04:28:03	11:50:38
51283	2012	11	18	Arizona	Female	USA	01:32:35	05:46:24	04:25:37	11:53:04
51284	2012	11	18	Arizona	Female	VEN	01:16:05	06:21:35	04:10:19	11:59:19
51285	2012	11	18	Arizona	Female	USA	01:06:47	05:55:20	04:46:02	12:01:53
51286	2012	11	18	Arizona	Female	USA	01:09:30	05:29:20	05:24:35	12:10:36
51287	2012	11	18	Arizona	Female	PRI	01:26:43	06:10:00	04:16:51	12:11:27
51288	2012	11	18	Arizona	Female	USA	01:18:48	06:01:44	04:43:05	12:14:53
51289	2012	11	18	Arizona	Female	USA	01:07:07	06:24:49	04:27:23	12:15:15
51290	2012	11	18	Arizona	Female	USA	01:24:04	06:10:15	04:28:34	12:15:22
51291	2012	11	18	Arizona	Female	USA	01:16:03	06:00:58	04:48:33	12:17:24
51292	2012	11	18	Arizona	Female	USA	01:26:17	05:48:37	04:51:35	12:18:22
51293	2012	11	18	Arizona	Female	USA	01:01:27	05:49:40	05:23:30	12:22:12
51294	2012	11	18	Arizona	Female	USA	01:24:43	06:07:42	04:37:44	12:25:11
51295	2012	11	18	Arizona	Female	USA	01:23:49	06:05:21	04:38:15	12:27:08
51296	2012	11	18	Arizona	Female	USA	01:00:10	06:06:47	05:15:49	12:29:49
51297	2012	11	18	Arizona	Female	USA	01:12:40	06:01:17	05:07:47	12:30:39
51298	2012	11	18	Arizona	Female	USA	01:23:49	05:44:37	05:01:44	12:32:30
51299	2012	11	18	Arizona	Female	USA	01:31:58	06:15:08	04:29:29	12:33:17
51300	2012	11	18	Arizona	Female	USA	01:29:28	06:26:31	04:19:05	12:35:04
51301	2012	11	18	Arizona	Female	USA	01:32:29	06:11:51	04:35:49	12:35:52
51302	2012	11	18	Arizona	Female	USA	01:33:54	06:03:17	04:44:31	12:41:37
51303	2012	11	18	Arizona	Female	USA	01:19:06	06:15:36	04:55:41	12:43:19
51304	2012	11	18	Arizona	Female	USA	01:24:47	06:14:43	04:50:39	12:45:17
51305	2012	11	18	Arizona	Female	USA	01:31:09	06:14:43	04:51:24	12:51:25
51306	2012	11	18	Arizona	Female	USA	01:35:19	06:29:41	04:25:02	12:56:07
51307	2012	11	18	Arizona	Female	USA	01:15:23	06:06:59	05:23:22	12:56:28
51308	2012	11	18	Arizona	Female	USA	01:17:40	06:26:22	04:58:37	12:56:46
51309	2012	11	18	Arizona	Female	USA	01:22:16	06:17:31	05:08:41	13:00:20
51310	2012	11	18	Arizona	Female	USA	01:27:47	06:37:54	04:33:26	13:01:05
51311	2012	11	18	Arizona	Female	USA	01:37:53	06:33:01	04:32:20	13:02:33
51312	2012	11	18	Arizona	Female	USA	01:04:27	07:03:14	04:41:04	13:04:40
51313	2012	11	18	Arizona	Female	USA	01:31:06	05:37:24	05:34:42	13:07:25
51314	2012	11	18	Arizona	Female	USA	01:22:55	06:37:23	04:46:34	13:07:56
51315	2012	11	18	Arizona	Female	USA	01:10:50	06:02:01	05:47:00	13:08:44
51316	2012	11	18	Arizona	Female	USA	01:26:37	06:32:36	04:54:28	13:13:28
51317	2012	11	18	Arizona	Female	USA	01:30:05	06:15:18	05:21:55	13:17:24
51318	2012	11	18	Arizona	Female	USA	00:56:43	06:14:38	05:55:20	13:22:28
51319	2012	11	18	Arizona	Female	USA	01:23:06	06:34:59	05:09:28	13:22:29
51320	2012	11	18	Arizona	Female	USA	01:22:07	06:35:17	05:19:19	13:28:33
51321	2012	11	18	Arizona	Female	USA	01:38:28	06:12:34	05:29:38	13:29:57
51322	2012	11	18	Arizona	Female	USA	01:40:16	06:40:41	04:47:51	13:30:04
51323	2012	11	18	Arizona	Female	USA	01:46:19	06:29:12	05:13:57	13:43:37
51324	2012	11	18	Arizona	Female	USA	01:34:31	06:40:16	05:13:43	13:46:38
51325	2012	11	18	Arizona	Female	USA	01:44:07	06:50:10	04:53:59	13:51:29
51326	2012	11	18	Arizona	Female	USA	01:59:24	06:28:18	05:15:32	13:55:11
51327	2012	11	18	Arizona	Female	USA	01:36:11	06:46:45	05:14:22	13:56:50
51328	2012	11	18	Arizona	Female	USA	01:27:38	06:37:17	05:36:02	13:56:56
51329	2012	11	18	Arizona	Female	USA	01:34:09	06:29:58	05:45:31	14:00:58
51330	2012	11	18	Arizona	Female	USA	01:40:20	06:39:40	05:22:52	14:04:46
51331	2012	11	18	Arizona	Female	USA	01:45:28	06:41:32	05:10:00	14:09:15
51332	2012	11	18	Arizona	Female	USA	01:39:49	06:31:44	05:45:18	14:11:05
51333	2012	11	18	Arizona	Female	USA	01:12:41	06:17:53	06:22:07	14:17:22
51334	2012	11	18	Arizona	Female	USA	01:58:23	06:54:13	05:16:08	14:26:45
51335	2012	11	18	Arizona	Female	USA	01:36:38	06:10:04	06:25:00	14:28:38
51336	2012	11	18	Arizona	Female	USA	01:47:22	06:42:13	05:46:02	14:32:53
51337	2012	11	18	Arizona	Female	USA	01:15:25	06:48:59	06:14:18	14:34:08
51338	2012	11	18	Arizona	Female	USA	01:59:32	06:47:14	05:43:48	14:43:12
51339	2012	11	18	Arizona	Female	USA	01:27:36	07:42:31	05:13:05	14:44:45
51340	2012	11	18	Arizona	Female	USA	01:14:06	07:00:07	06:10:42	14:45:41
51341	2012	11	18	Arizona	Female	USA	01:34:12	06:56:54	06:03:25	14:54:44
51342	2012	11	18	Arizona	Female	---	01:25:19	06:58:19	06:03:23	14:55:23
51343	2012	11	18	Arizona	Female	USA	01:41:21	07:00:52	05:55:54	14:56:36
51344	2012	11	18	Arizona	Female	USA	01:24:37	06:59:22	05:59:31	14:57:40
51345	2012	11	18	Arizona	Female	USA	02:11:10	06:59:42	05:31:44	15:00:51
51346	2012	11	18	Arizona	Female	USA	01:28:45	07:49:10	05:47:23	15:16:27
51347	2012	11	18	Arizona	Female	USA	01:37:52	06:55:59	06:30:43	15:19:30
51348	2012	11	18	Arizona	Female	USA	01:52:24	07:31:18	05:46:03	15:24:54
51349	2012	11	18	Arizona	Female	USA	01:43:31	07:42:21	05:33:10	15:25:11
51350	2012	11	18	Arizona	Female	USA	01:39:08	07:03:57	06:32:32	15:33:43
51351	2012	11	18	Arizona	Female	USA	01:43:04	07:21:42	06:26:10	15:44:22
51352	2012	11	18	Arizona	Female	USA	01:31:47	07:43:42	06:02:40	15:44:55
51353	2012	11	18	Arizona	Female	USA	01:46:38	07:40:33	06:07:33	15:52:32
51354	2012	11	18	Arizona	Female	USA	01:36:34	07:06:28	06:57:57	16:01:56
51355	2012	11	18	Arizona	Female	USA	01:41:13	07:14:53	06:57:24	16:13:34
51356	2012	11	18	Arizona	Female	USA	01:35:38	07:29:25	07:10:26	16:28:30
51357	2012	11	18	Arizona	Female	USA	01:38:06	08:14:05	06:33:18	16:40:57
51358	2012	11	18	Arizona	Female	USA	01:40:45	07:32:20	07:06:37	16:45:04
51359	2012	11	18	Arizona	Female	USA	01:43:07	07:02:16	07:41:22	16:52:05
51360	2012	11	18	Arizona	Female	USA	01:34:27	08:08:58	06:48:25	16:55:26
51361	2012	11	18	Arizona	Female	USA	01:12:49	05:20:51	03:33:19	10:14:11
51362	2012	11	18	Arizona	Female	USA	01:10:38	05:18:33	03:38:43	10:15:53
51363	2012	11	18	Arizona	Female	USA	01:08:22	05:21:29	03:40:56	10:16:35
51364	2012	11	18	Arizona	Female	CAN	01:12:22	05:14:38	03:49:40	10:22:28
51365	2012	11	18	Arizona	Female	AUS	01:06:23	05:24:35	04:07:14	10:45:30
51366	2012	11	18	Arizona	Female	USA	01:01:18	05:29:51	04:17:43	10:54:30
51367	2012	11	18	Arizona	Female	USA	01:16:44	05:45:03	03:51:12	10:59:33
51368	2012	11	18	Arizona	Female	USA	01:21:49	05:30:45	04:05:58	11:06:31
51369	2012	11	18	Arizona	Female	USA	01:16:35	05:39:18	04:01:23	11:09:38
51370	2012	11	18	Arizona	Female	USA	01:25:03	05:26:25	04:07:34	11:10:17
51371	2012	11	18	Arizona	Female	USA	01:11:47	05:24:02	04:34:26	11:16:51
51372	2012	11	18	Arizona	Female	USA	01:19:10	05:46:11	04:00:11	11:17:06
51373	2012	11	18	Arizona	Female	USA	01:15:09	05:32:14	04:22:17	11:17:37
51374	2012	11	18	Arizona	Female	USA	01:22:05	05:32:09	04:13:24	11:19:37
51375	2012	11	18	Arizona	Female	USA	01:38:22	05:25:36	04:03:55	11:22:07
51376	2012	11	18	Arizona	Female	GBR	01:10:30	06:11:38	04:00:19	11:31:25
51377	2012	11	18	Arizona	Female	USA	01:22:10	05:54:39	04:06:41	11:33:41
51378	2012	11	18	Arizona	Female	USA	01:42:25	05:58:31	03:52:46	11:44:33
51379	2012	11	18	Arizona	Female	USA	01:22:14	05:39:17	04:36:06	11:46:40
51380	2012	11	18	Arizona	Female	USA	01:22:11	05:58:53	04:08:58	11:47:41
51381	2012	11	18	Arizona	Female	USA	01:28:55	05:38:07	04:32:30	11:50:48
51382	2012	11	18	Arizona	Female	USA	01:15:30	06:04:22	04:26:51	11:56:23
51383	2012	11	18	Arizona	Female	USA	01:07:27	05:56:59	04:46:32	11:57:05
51384	2012	11	18	Arizona	Female	USA	01:07:42	05:44:49	04:57:23	12:03:19
51385	2012	11	18	Arizona	Female	USA	01:20:13	05:55:13	04:32:01	12:03:27
51386	2012	11	18	Arizona	Female	USA	01:14:46	06:18:40	04:18:36	12:06:12
51387	2012	11	18	Arizona	Female	USA	01:11:43	06:12:19	04:34:52	12:12:05
51388	2012	11	18	Arizona	Female	USA	01:24:47	06:05:50	04:35:03	12:15:52
51389	2012	11	18	Arizona	Female	USA	01:07:20	06:12:50	04:47:29	12:19:04
51390	2012	11	18	Arizona	Female	USA	01:37:05	06:02:55	04:25:58	12:20:33
51391	2012	11	18	Arizona	Female	USA	01:31:09	06:07:58	04:35:26	12:24:35
51392	2012	11	18	Arizona	Female	USA	01:10:44	06:25:32	04:44:35	12:27:18
51393	2012	11	18	Arizona	Female	USA	01:19:12	06:31:01	04:27:36	12:29:28
51394	2012	11	18	Arizona	Female	USA	01:09:26	06:14:49	04:56:08	12:32:04
51395	2012	11	18	Arizona	Female	USA	01:20:03	06:01:59	04:54:29	12:33:07
51396	2012	11	18	Arizona	Female	USA	01:28:08	05:45:37	05:04:52	12:34:24
51397	2012	11	18	Arizona	Female	USA	01:19:22	06:20:42	04:46:57	12:40:01
51398	2012	11	18	Arizona	Female	USA	01:31:27	06:12:33	04:37:16	12:42:09
51399	2012	11	18	Arizona	Female	USA	01:39:37	06:25:46	04:16:11	12:42:44
51400	2012	11	18	Arizona	Female	CAN	01:37:30	06:33:47	04:21:34	12:46:51
51401	2012	11	18	Arizona	Female	USA	01:18:33	06:07:49	05:01:29	12:46:59
51402	2012	11	18	Arizona	Female	USA	01:17:29	06:08:50	05:05:55	12:47:38
51403	2012	11	18	Arizona	Female	USA	01:23:21	06:12:06	04:58:54	12:49:35
51404	2012	11	18	Arizona	Female	USA	01:27:01	06:30:44	04:45:29	12:54:22
51405	2012	11	18	Arizona	Female	USA	01:15:38	06:21:25	05:07:46	12:56:44
51406	2012	11	18	Arizona	Female	USA	01:11:42	06:36:33	04:57:08	12:57:24
51407	2012	11	18	Arizona	Female	USA	01:30:23	06:09:00	05:06:34	12:57:25
51408	2012	11	18	Arizona	Female	USA	01:27:48	06:25:46	04:50:19	12:58:21
51409	2012	11	18	Arizona	Female	USA	01:22:43	05:45:03	05:38:36	13:01:25
51410	2012	11	18	Arizona	Female	USA	01:41:44	06:10:40	04:46:36	13:01:27
51411	2012	11	18	Arizona	Female	USA	01:17:01	07:21:46	04:10:58	13:01:27
51412	2012	11	18	Arizona	Female	USA	01:14:25	06:20:23	05:13:54	13:03:02
51413	2012	11	18	Arizona	Female	USA	01:31:30	06:37:01	04:44:04	13:11:08
51414	2012	11	18	Arizona	Female	USA	01:28:11	06:26:32	05:04:30	13:15:22
51415	2012	11	18	Arizona	Female	USA	01:22:26	06:28:19	05:05:43	13:16:50
51416	2012	11	18	Arizona	Female	USA	01:17:39	06:07:24	05:40:06	13:18:09
51417	2012	11	18	Arizona	Female	USA	01:23:49	06:39:28	04:56:33	13:19:50
51418	2012	11	18	Arizona	Female	USA	01:20:11	06:39:08	05:06:40	13:21:43
51419	2012	11	18	Arizona	Female	USA	01:43:23	06:34:04	04:48:07	13:23:07
51420	2012	11	18	Arizona	Female	USA	01:24:29	06:47:39	04:44:03	13:23:41
51421	2012	11	18	Arizona	Female	USA	01:32:51	06:33:44	05:03:07	13:23:49
51422	2012	11	18	Arizona	Female	USA	01:28:01	06:27:29	05:15:25	13:23:55
51423	2012	11	18	Arizona	Female	USA	01:25:14	06:24:17	05:14:18	13:24:21
51424	2012	11	18	Arizona	Female	USA	01:33:27	06:44:59	04:49:40	13:26:37
51425	2012	11	18	Arizona	Female	USA	01:25:31	06:36:32	04:56:13	13:27:05
51426	2012	11	18	Arizona	Female	USA	01:24:29	06:58:22	04:45:45	13:27:07
51427	2012	11	18	Arizona	Female	USA	01:32:24	05:57:26	05:44:10	13:28:11
51428	2012	11	18	Arizona	Female	USA	01:17:11	06:46:05	05:13:14	13:31:31
51429	2012	11	18	Arizona	Female	USA	01:38:26	07:03:46	04:32:59	13:32:52
51430	2012	11	18	Arizona	Female	USA	01:30:59	06:28:47	05:23:28	13:36:30
51431	2012	11	18	Arizona	Female	USA	01:15:40	06:03:40	05:58:28	13:37:01
51432	2012	11	18	Arizona	Female	USA	01:19:15	06:55:34	05:10:47	13:42:09
51433	2012	11	18	Arizona	Female	USA	01:38:58	06:30:36	05:16:01	13:44:49
51434	2012	11	18	Arizona	Female	USA	01:25:24	06:30:06	05:38:41	13:47:12
51435	2012	11	18	Arizona	Female	USA	01:31:12	06:47:55	05:12:37	13:47:54
51436	2012	11	18	Arizona	Female	USA	01:25:58	07:00:00	05:08:41	13:50:23
51437	2012	11	18	Arizona	Female	USA	01:28:28	06:34:24	05:28:41	13:50:24
51438	2012	11	18	Arizona	Female	USA	01:26:30	07:00:32	05:07:54	13:58:14
51439	2012	11	18	Arizona	Female	USA	01:38:48	06:48:02	05:16:52	13:59:15
51440	2012	11	18	Arizona	Female	USA	01:35:58	06:54:59	05:10:05	13:59:31
51441	2012	11	18	Arizona	Female	USA	01:04:07	06:28:00	06:21:41	14:05:31
51442	2012	11	18	Arizona	Female	USA	01:36:43	06:45:27	05:26:53	14:06:30
51443	2012	11	18	Arizona	Female	USA	01:35:43	07:01:03	05:14:24	14:14:45
51444	2012	11	18	Arizona	Female	USA	01:33:20	06:14:57	06:17:45	14:20:16
51445	2012	11	18	Arizona	Female	USA	01:30:25	06:22:38	06:13:34	14:23:53
51446	2012	11	18	Arizona	Female	USA	01:18:43	07:12:04	05:31:33	14:25:52
51447	2012	11	18	Arizona	Female	USA	01:24:04	07:08:01	05:36:59	14:28:05
51448	2012	11	18	Arizona	Female	USA	01:22:31	06:53:35	05:59:36	14:32:19
51449	2012	11	18	Arizona	Female	USA	01:38:48	07:12:55	05:22:03	14:35:41
51450	2012	11	18	Arizona	Female	USA	01:26:00	06:52:48	06:01:10	14:42:49
51451	2012	11	18	Arizona	Female	USA	01:31:43	07:18:19	05:29:41	14:43:07
51452	2012	11	18	Arizona	Female	USA	01:47:32	06:56:40	05:41:29	14:45:31
51453	2012	11	18	Arizona	Female	USA	01:24:43	06:38:10	06:25:52	14:45:37
51454	2012	11	18	Arizona	Female	USA	01:41:19	07:02:45	05:35:56	14:48:26
51455	2012	11	18	Arizona	Female	USA	01:47:05	06:59:58	05:37:18	14:48:34
51456	2012	11	18	Arizona	Female	USA	01:24:10	07:20:30	05:39:26	14:49:45
51457	2012	11	18	Arizona	Female	USA	01:06:54	07:13:28	06:18:06	14:50:59
51458	2012	11	18	Arizona	Female	USA	01:43:38	07:06:11	05:50:56	14:55:03
51459	2012	11	18	Arizona	Female	USA	01:37:47	07:12:15	05:50:57	14:55:03
51460	2012	11	18	Arizona	Female	USA	01:23:20	07:17:15	06:02:15	15:02:01
51461	2012	11	18	Arizona	Female	USA	---	---	05:55:49	15:04:37
51462	2012	11	18	Arizona	Female	USA	01:41:42	07:10:43	05:53:59	15:04:48
51463	2012	11	18	Arizona	Female	USA	01:46:54	06:43:03	06:12:38	15:13:41
51464	2012	11	18	Arizona	Female	USA	01:43:21	06:41:02	06:28:46	15:15:25
51465	2012	11	18	Arizona	Female	USA	01:52:29	07:19:38	05:52:41	15:16:09
51466	2012	11	18	Arizona	Female	USA	01:28:11	06:56:27	06:28:35	15:17:26
51467	2012	11	18	Arizona	Female	USA	01:40:14	06:56:28	06:20:11	15:17:35
51468	2012	11	18	Arizona	Female	USA	01:43:06	07:24:25	05:56:53	15:21:27
51469	2012	11	18	Arizona	Female	USA	01:18:04	06:53:40	06:48:19	15:21:32
51470	2012	11	18	Arizona	Female	USA	02:00:14	07:54:49	05:10:33	15:22:02
51471	2012	11	18	Arizona	Female	USA	01:42:45	07:15:31	05:58:42	15:25:59
51472	2012	11	18	Arizona	Female	CAN	01:29:43	06:33:48	07:20:32	15:40:33
51473	2012	11	18	Arizona	Female	USA	01:57:48	07:09:13	05:50:21	15:41:58
51474	2012	11	18	Arizona	Female	USA	01:28:24	07:29:36	06:20:02	15:47:05
51475	2012	11	18	Arizona	Female	USA	01:57:11	07:05:47	06:23:37	15:48:12
51476	2012	11	18	Arizona	Female	USA	01:36:17	07:22:16	06:44:15	16:10:36
51477	2012	11	18	Arizona	Female	USA	01:27:13	07:04:48	07:21:13	16:11:12
51478	2012	11	18	Arizona	Female	USA	01:55:52	07:40:39	06:22:40	16:13:30
51479	2012	11	18	Arizona	Female	USA	01:51:57	07:39:04	06:29:42	16:17:14
51480	2012	11	18	Arizona	Female	USA	01:24:47	07:33:33	06:53:06	16:34:06
51481	2012	11	18	Arizona	Female	USA	01:52:00	07:22:27	06:59:25	16:34:11
51482	2012	11	18	Arizona	Female	USA	01:36:22	07:35:33	07:10:56	16:41:10
51483	2012	11	18	Arizona	Female	USA	02:03:53	07:16:03	06:49:34	16:57:25
51484	2012	11	18	Arizona	Female	USA	01:04:38	05:19:13	03:38:40	10:09:09
51485	2012	11	18	Arizona	Female	USA	01:15:48	05:10:53	03:49:37	10:24:12
51486	2012	11	18	Arizona	Female	USA	01:17:23	05:15:41	03:54:21	10:34:56
51487	2012	11	18	Arizona	Female	USA	---	---	04:02:16	10:38:04
51488	2012	11	18	Arizona	Female	DEU	01:06:02	05:24:47	04:00:17	10:40:10
51489	2012	11	18	Arizona	Female	USA	01:21:45	05:36:36	03:38:30	10:44:30
51490	2012	11	18	Arizona	Female	USA	01:03:46	05:21:07	04:14:57	10:47:21
51491	2012	11	18	Arizona	Female	USA	01:13:38	05:59:44	03:34:35	10:59:57
51492	2012	11	18	Arizona	Female	USA	01:19:39	05:43:19	03:53:53	11:07:11
51493	2012	11	18	Arizona	Female	USA	01:12:48	05:30:31	04:17:15	11:09:46
51494	2012	11	18	Arizona	Female	USA	01:12:33	05:33:54	04:19:33	11:13:09
51495	2012	11	18	Arizona	Female	USA	01:12:37	05:25:38	04:30:07	11:19:36
51496	2012	11	18	Arizona	Female	USA	01:16:02	06:02:12	03:53:38	11:22:36
51497	2012	11	18	Arizona	Female	USA	01:17:21	05:21:38	04:33:59	11:24:21
51498	2012	11	18	Arizona	Female	USA	01:17:49	05:33:42	04:26:35	11:25:27
51499	2012	11	18	Arizona	Female	USA	01:29:33	05:33:20	04:06:14	11:25:34
51500	2012	11	18	Arizona	Female	USA	01:18:46	05:43:37	04:21:46	11:33:31
51501	2012	11	18	Arizona	Female	USA	01:06:48	05:42:34	04:34:44	11:33:36
51502	2012	11	18	Arizona	Female	USA	01:06:19	05:27:14	04:55:29	11:35:32
51503	2012	11	18	Arizona	Female	USA	01:24:39	05:48:07	04:12:45	11:37:17
51504	2012	11	18	Arizona	Female	USA	01:12:31	05:54:53	04:22:04	11:38:59
51505	2012	11	18	Arizona	Female	USA	01:20:19	05:41:03	04:20:40	11:39:00
51506	2012	11	18	Arizona	Female	USA	01:07:20	05:32:36	04:49:22	11:39:53
51507	2012	11	18	Arizona	Female	USA	01:12:57	06:03:00	04:09:39	11:39:53
51508	2012	11	18	Arizona	Female	USA	01:22:28	05:41:46	04:34:16	11:50:02
51509	2012	11	18	Arizona	Female	USA	01:09:51	05:49:49	04:45:03	11:55:37
51510	2012	11	18	Arizona	Female	USA	01:22:36	05:46:32	04:33:45	11:57:38
51511	2012	11	18	Arizona	Female	USA	01:27:30	06:19:46	04:01:55	12:00:56
51512	2012	11	18	Arizona	Female	USA	01:08:51	05:41:41	04:59:56	12:03:19
51513	2012	11	18	Arizona	Female	USA	01:33:34	06:08:01	04:07:48	12:04:24
51514	2012	11	18	Arizona	Female	USA	01:29:38	06:03:49	04:18:44	12:04:30
51515	2012	11	18	Arizona	Female	USA	01:12:32	06:07:12	04:35:43	12:04:47
51516	2012	11	18	Arizona	Female	USA	01:19:24	06:09:34	04:31:32	12:14:33
51517	2012	11	18	Arizona	Female	CAN	01:27:58	05:59:08	04:37:44	12:14:59
51518	2012	11	18	Arizona	Female	USA	01:36:21	05:47:35	04:39:06	12:16:38
51519	2012	11	18	Arizona	Female	USA	01:18:50	05:53:33	04:54:52	12:20:26
51520	2012	11	18	Arizona	Female	USA	01:22:38	06:08:05	04:33:46	12:20:38
51521	2012	11	18	Arizona	Female	USA	01:14:49	05:27:19	05:26:07	12:23:24
51522	2012	11	18	Arizona	Female	USA	01:05:23	05:45:42	05:24:59	12:25:41
51523	2012	11	18	Arizona	Female	USA	01:22:37	06:04:09	04:44:29	12:28:34
51524	2012	11	18	Arizona	Female	USA	01:16:55	06:04:54	04:50:45	12:30:56
51525	2012	11	18	Arizona	Female	USA	01:26:06	06:11:39	04:35:43	12:34:09
51526	2012	11	18	Arizona	Female	USA	01:24:53	06:26:34	04:33:10	12:41:03
51527	2012	11	18	Arizona	Female	USA	01:30:32	06:14:30	04:41:11	12:41:33
51528	2012	11	18	Arizona	Female	USA	01:34:43	05:55:45	05:01:00	12:43:31
51529	2012	11	18	Arizona	Female	USA	01:31:45	06:00:47	05:07:39	12:48:43
51530	2012	11	18	Arizona	Female	USA	01:06:25	06:34:06	04:59:11	12:50:24
51531	2012	11	18	Arizona	Female	USA	01:20:59	06:27:21	04:53:24	12:52:46
51532	2012	11	18	Arizona	Female	USA	01:37:16	06:16:46	04:50:17	12:56:19
51533	2012	11	18	Arizona	Female	USA	01:43:16	06:34:44	04:20:13	12:58:29
51534	2012	11	18	Arizona	Female	USA	01:08:02	06:30:16	05:05:58	12:59:29
51535	2012	11	18	Arizona	Female	USA	01:18:18	06:24:12	04:48:39	13:01:29
51536	2012	11	18	Arizona	Female	USA	01:34:52	06:14:39	05:00:12	13:01:42
51537	2012	11	18	Arizona	Female	USA	01:28:11	06:16:48	04:57:28	13:01:55
51538	2012	11	18	Arizona	Female	USA	01:30:16	06:19:03	04:51:34	13:02:14
51539	2012	11	18	Arizona	Female	USA	01:38:22	05:52:28	05:10:11	13:07:23
51540	2012	11	18	Arizona	Female	USA	01:46:48	06:44:31	04:16:20	13:11:59
51541	2012	11	18	Arizona	Female	USA	01:38:29	06:39:40	04:35:37	13:14:01
51542	2012	11	18	Arizona	Female	USA	01:34:35	06:26:06	05:04:12	13:16:06
51543	2012	11	18	Arizona	Female	USA	01:24:24	05:52:49	05:51:32	13:21:52
51544	2012	11	18	Arizona	Female	PRI	01:37:57	06:11:01	05:14:01	13:23:40
51545	2012	11	18	Arizona	Female	USA	01:17:11	06:32:01	05:17:51	13:24:10
51546	2012	11	18	Arizona	Female	USA	01:26:14	06:31:45	05:13:19	13:27:51
51547	2012	11	18	Arizona	Female	CAN	01:08:17	06:00:49	06:12:30	13:30:54
51548	2012	11	18	Arizona	Female	USA	02:00:06	06:26:20	04:48:32	13:31:38
51549	2012	11	18	Arizona	Female	USA	01:24:39	06:13:49	05:40:24	13:35:01
51550	2012	11	18	Arizona	Female	USA	02:15:28	06:15:30	04:49:51	13:35:32
51551	2012	11	18	Arizona	Female	USA	01:24:45	06:17:56	05:32:11	13:35:52
51552	2012	11	18	Arizona	Female	USA	01:33:30	07:16:33	04:25:57	13:36:36
51553	2012	11	18	Arizona	Female	USA	01:41:26	06:39:10	05:06:01	13:38:27
51554	2012	11	18	Arizona	Female	USA	01:23:58	06:43:11	05:11:56	13:38:30
51555	2012	11	18	Arizona	Female	USA	01:32:28	06:22:02	05:26:31	13:38:51
51556	2012	11	18	Arizona	Female	USA	01:19:43	05:59:20	05:58:53	13:39:16
51557	2012	11	18	Arizona	Female	USA	01:28:18	06:31:07	05:22:45	13:39:36
51558	2012	11	18	Arizona	Female	USA	01:26:08	06:34:38	05:23:25	13:42:06
51559	2012	11	18	Arizona	Female	USA	01:48:02	06:04:21	05:36:42	13:43:34
51560	2012	11	18	Arizona	Female	USA	01:30:56	07:00:28	04:47:20	13:46:30
51561	2012	11	18	Arizona	Female	USA	01:36:24	06:47:07	05:04:20	13:46:47
51562	2012	11	18	Arizona	Female	USA	02:07:57	06:28:05	04:49:32	13:48:35
51563	2012	11	18	Arizona	Female	USA	01:24:06	06:32:08	05:28:28	13:49:00
51564	2012	11	18	Arizona	Female	USA	01:24:02	06:42:12	05:25:19	13:49:58
51565	2012	11	18	Arizona	Female	USA	01:28:10	06:27:42	05:42:37	13:57:24
51566	2012	11	18	Arizona	Female	USA	01:16:47	06:45:59	05:42:37	14:00:38
51567	2012	11	18	Arizona	Female	USA	01:30:45	07:16:00	04:50:36	14:00:56
51568	2012	11	18	Arizona	Female	USA	01:31:02	06:31:26	05:40:37	14:06:00
51569	2012	11	18	Arizona	Female	USA	01:28:05	06:23:53	05:52:45	14:07:55
51570	2012	11	18	Arizona	Female	USA	01:12:12	06:08:24	06:31:11	14:12:17
51571	2012	11	18	Arizona	Female	USA	01:26:04	06:53:06	05:36:26	14:13:10
51572	2012	11	18	Arizona	Female	USA	01:35:57	06:51:17	05:32:03	14:13:33
51573	2012	11	18	Arizona	Female	USA	01:58:00	06:45:40	05:25:34	14:25:49
51574	2012	11	18	Arizona	Female	USA	01:23:37	07:31:31	05:24:21	14:37:20
51575	2012	11	18	Arizona	Female	USA	01:45:21	06:59:49	05:37:58	14:42:31
51576	2012	11	18	Arizona	Female	USA	01:32:50	06:27:59	06:30:04	14:47:46
51577	2012	11	18	Arizona	Female	USA	01:40:35	06:30:52	06:19:51	14:50:26
51578	2012	11	18	Arizona	Female	USA	01:30:18	07:17:33	05:44:09	14:50:26
51579	2012	11	18	Arizona	Female	USA	01:53:54	07:28:42	05:09:47	14:50:30
51580	2012	11	18	Arizona	Female	CAN	01:36:40	07:21:27	05:33:46	14:50:31
51581	2012	11	18	Arizona	Female	USA	01:56:10	06:51:17	05:41:51	14:51:09
51582	2012	11	18	Arizona	Female	USA	01:11:05	07:02:32	06:22:38	14:52:29
51583	2012	11	18	Arizona	Female	USA	01:31:30	07:04:32	05:31:54	14:52:40
51584	2012	11	18	Arizona	Female	USA	01:23:45	06:56:57	06:03:25	14:54:44
51585	2012	11	18	Arizona	Female	USA	01:40:40	06:58:11	05:55:11	14:56:10
51586	2012	11	18	Arizona	Female	USA	01:42:01	07:40:20	05:18:46	15:00:37
51587	2012	11	18	Arizona	Female	USA	01:53:38	07:14:15	05:42:34	15:02:19
51588	2012	11	18	Arizona	Female	USA	01:44:38	06:56:45	06:04:09	15:03:03
51589	2012	11	18	Arizona	Female	USA	01:59:54	06:48:14	06:05:23	15:04:22
51590	2012	11	18	Arizona	Female	USA	01:39:07	07:17:16	05:42:58	15:05:44
51591	2012	11	18	Arizona	Female	USA	01:23:44	06:52:21	06:28:10	15:07:02
51592	2012	11	18	Arizona	Female	USA	02:00:36	06:53:02	06:02:06	15:14:05
51593	2012	11	18	Arizona	Female	USA	01:34:57	07:04:13	06:17:18	15:14:59
51594	2012	11	18	Arizona	Female	USA	01:27:28	07:10:54	06:14:15	15:17:15
51595	2012	11	18	Arizona	Female	USA	01:24:40	06:32:57	06:41:05	15:19:28
51596	2012	11	18	Arizona	Female	USA	01:36:35	07:22:03	06:00:14	15:21:23
51597	2012	11	18	Arizona	Female	USA	01:46:31	06:38:59	06:28:21	15:21:41
51598	2012	11	18	Arizona	Female	USA	01:23:05	06:56:27	06:35:35	15:31:33
51599	2012	11	18	Arizona	Female	USA	01:43:50	07:38:13	05:40:18	15:33:50
51600	2012	11	18	Arizona	Female	USA	---	---	06:03:27	15:34:27
51601	2012	11	18	Arizona	Female	USA	01:27:49	07:04:45	06:43:24	15:36:08
51602	2012	11	18	Arizona	Female	USA	02:00:18	07:25:59	05:38:46	15:40:28
51603	2012	11	18	Arizona	Female	USA	01:33:57	07:12:14	06:42:51	15:45:02
51604	2012	11	18	Arizona	Female	USA	01:39:40	07:52:06	06:02:09	15:50:02
51605	2012	11	18	Arizona	Female	USA	01:49:02	07:43:05	06:07:40	15:58:02
51606	2012	11	18	Arizona	Female	USA	01:53:40	07:44:17	05:55:34	15:58:58
51607	2012	11	18	Arizona	Female	USA	01:35:49	07:28:20	06:27:48	15:59:20
51608	2012	11	18	Arizona	Female	USA	01:40:34	07:33:44	06:33:55	16:00:31
51609	2012	11	18	Arizona	Female	USA	01:54:20	07:32:01	06:07:25	16:02:14
51610	2012	11	18	Arizona	Female	USA	01:31:24	07:53:52	06:34:48	16:21:38
51611	2012	11	18	Arizona	Female	USA	02:02:06	07:32:50	06:28:53	16:25:54
51612	2012	11	18	Arizona	Female	USA	01:50:42	07:47:07	06:35:27	16:37:18
51613	2012	11	18	Arizona	Female	USA	01:40:42	07:52:35	06:46:22	16:43:18
51614	2012	11	18	Arizona	Female	USA	01:26:27	07:32:36	07:17:59	16:43:56
51615	2012	11	18	Arizona	Female	USA	01:50:00	08:26:22	06:07:48	16:44:38
51616	2012	11	18	Arizona	Female	USA	01:56:57	07:36:28	06:44:45	16:45:54
51617	2012	11	18	Arizona	Female	USA	01:56:28	07:44:28	06:53:09	16:54:20
51618	2012	11	18	Arizona	Female	USA	02:03:26	08:12:54	06:22:42	16:55:54
51619	2012	11	18	Arizona	Female	USA	01:10:06	05:12:16	03:46:04	10:16:39
51620	2012	11	18	Arizona	Female	CAN	01:10:35	05:14:40	03:59:27	10:31:58
51621	2012	11	18	Arizona	Female	USA	01:08:05	05:27:07	04:04:55	10:48:51
51622	2012	11	18	Arizona	Female	CAN	01:12:46	05:27:48	04:13:15	11:02:56
51623	2012	11	18	Arizona	Female	USA	01:14:56	05:30:51	04:30:14	11:26:27
51624	2012	11	18	Arizona	Female	USA	01:22:40	05:50:05	04:00:57	11:30:11
51625	2012	11	18	Arizona	Female	USA	01:28:29	06:11:28	03:50:20	11:46:27
51626	2012	11	18	Arizona	Female	USA	01:25:36	05:31:24	04:43:23	11:51:02
51627	2012	11	18	Arizona	Female	CAN	01:22:45	05:58:15	04:18:19	11:52:34
51628	2012	11	18	Arizona	Female	USA	01:23:31	05:45:08	04:51:56	12:09:54
51629	2012	11	18	Arizona	Female	USA	01:23:38	05:34:31	05:07:39	12:19:18
51630	2012	11	18	Arizona	Female	USA	01:24:21	06:16:04	04:25:48	12:22:41
51631	2012	11	18	Arizona	Female	USA	---	06:08:47	04:48:01	12:27:14
51632	2012	11	18	Arizona	Female	USA	01:17:26	05:57:25	04:58:35	12:28:09
51633	2012	11	18	Arizona	Female	USA	01:15:26	06:32:44	04:24:35	12:29:16
51634	2012	11	18	Arizona	Female	USA	01:17:54	06:28:50	04:26:11	12:30:58
51635	2012	11	18	Arizona	Female	USA	01:18:17	06:15:14	04:39:58	12:31:37
51636	2012	11	18	Arizona	Female	USA	01:21:38	06:17:16	04:44:37	12:33:37
51637	2012	11	18	Arizona	Female	USA	01:16:54	06:04:41	05:01:45	12:34:57
51638	2012	11	18	Arizona	Female	USA	01:31:32	05:59:28	04:47:58	12:38:01
51639	2012	11	18	Arizona	Female	USA	01:42:09	06:06:57	04:30:43	12:42:30
51640	2012	11	18	Arizona	Female	USA	01:29:28	06:23:53	04:37:55	12:45:00
51641	2012	11	18	Arizona	Female	USA	01:17:37	05:45:01	05:37:06	12:52:27
51642	2012	11	18	Arizona	Female	USA	01:33:36	06:11:28	04:44:44	12:52:43
51643	2012	11	18	Arizona	Female	USA	01:21:24	06:15:32	04:54:29	12:53:29
51644	2012	11	18	Arizona	Female	USA	01:33:18	06:29:18	04:38:38	12:55:48
51645	2012	11	18	Arizona	Female	USA	01:12:18	06:24:54	05:04:31	12:58:26
51646	2012	11	18	Arizona	Female	USA	01:32:09	06:37:54	04:33:52	13:01:05
51647	2012	11	18	Arizona	Female	USA	01:38:27	06:18:15	04:50:09	13:05:08
51648	2012	11	18	Arizona	Female	USA	01:17:43	06:21:29	05:09:41	13:14:16
51649	2012	11	18	Arizona	Female	USA	01:30:51	06:35:42	04:57:05	13:19:02
51650	2012	11	18	Arizona	Female	CAN	01:28:49	06:14:18	05:24:50	13:19:40
51651	2012	11	18	Arizona	Female	USA	01:07:47	06:20:42	05:39:46	13:20:59
51652	2012	11	18	Arizona	Female	USA	01:19:15	06:41:12	05:05:23	13:24:56
51653	2012	11	18	Arizona	Female	USA	01:33:47	07:07:01	04:33:01	13:29:42
51654	2012	11	18	Arizona	Female	USA	01:12:20	06:02:02	05:58:43	13:34:11
51655	2012	11	18	Arizona	Female	USA	01:25:38	06:30:49	05:19:42	13:40:46
51656	2012	11	18	Arizona	Female	USA	01:08:46	06:20:20	06:01:23	13:41:34
51657	2012	11	18	Arizona	Female	USA	01:39:12	06:48:50	04:53:41	13:41:56
51658	2012	11	18	Arizona	Female	USA	01:23:58	06:13:35	05:49:26	13:42:38
51659	2012	11	18	Arizona	Female	USA	01:32:23	06:11:44	05:50:44	13:48:48
51660	2012	11	18	Arizona	Female	USA	01:33:18	06:36:35	05:11:02	13:48:57
51661	2012	11	18	Arizona	Female	USA	01:30:29	07:15:06	04:48:51	13:56:12
51662	2012	11	18	Arizona	Female	USA	01:38:44	06:36:14	05:27:39	13:56:34
51663	2012	11	18	Arizona	Female	USA	01:49:07	05:45:53	06:07:23	13:56:47
51664	2012	11	18	Arizona	Female	USA	01:17:01	06:48:18	05:28:53	13:57:52
51665	2012	11	18	Arizona	Female	USA	01:31:46	06:36:25	05:34:08	13:58:48
51666	2012	11	18	Arizona	Female	USA	01:23:53	06:39:59	05:41:44	14:01:52
51667	2012	11	18	Arizona	Female	USA	01:33:38	07:05:12	05:10:34	14:11:55
51668	2012	11	18	Arizona	Female	USA	01:23:35	07:06:28	05:33:39	14:24:39
51669	2012	11	18	Arizona	Female	USA	01:37:07	06:57:33	05:33:28	14:28:03
51670	2012	11	18	Arizona	Female	USA	01:24:35	06:54:54	05:50:10	14:36:38
51671	2012	11	18	Arizona	Female	USA	01:15:36	06:40:49	06:18:19	14:38:40
51672	2012	11	18	Arizona	Female	USA	01:19:16	07:02:49	05:44:48	14:40:40
51673	2012	11	18	Arizona	Female	USA	01:32:06	06:37:06	06:01:47	14:42:52
51674	2012	11	18	Arizona	Female	USA	01:27:09	06:43:30	06:13:32	14:48:22
51675	2012	11	18	Arizona	Female	USA	01:46:38	07:15:26	05:19:09	14:48:37
51676	2012	11	18	Arizona	Female	USA	01:27:09	07:16:51	05:38:21	14:49:17
51677	2012	11	18	Arizona	Female	USA	01:33:58	06:22:37	06:39:58	14:52:13
51678	2012	11	18	Arizona	Female	USA	01:30:33	05:56:22	07:15:35	14:55:15
51679	2012	11	18	Arizona	Female	USA	01:41:51	06:42:36	06:17:02	14:55:19
51680	2012	11	18	Arizona	Female	USA	01:41:11	07:23:59	05:41:54	15:01:41
51681	2012	11	18	Arizona	Female	USA	01:29:36	07:11:28	06:05:19	15:03:11
51682	2012	11	18	Arizona	Female	USA	01:28:55	07:30:46	05:44:49	15:05:20
51683	2012	11	18	Arizona	Female	USA	01:31:17	06:52:37	06:08:52	15:06:55
51684	2012	11	18	Arizona	Female	USA	01:46:56	06:57:40	06:09:57	15:15:24
51685	2012	11	18	Arizona	Female	CAN	01:32:15	06:17:09	07:06:31	15:18:24
51686	2012	11	18	Arizona	Female	USA	01:34:23	07:08:17	06:11:16	15:18:36
51687	2012	11	18	Arizona	Female	USA	01:42:55	07:36:55	05:39:55	15:20:10
51688	2012	11	18	Arizona	Female	USA	01:35:55	06:28:31	07:00:07	15:21:00
51689	2012	11	18	Arizona	Female	USA	01:22:53	06:52:03	06:47:39	15:27:07
51690	2012	11	18	Arizona	Female	USA	01:39:37	07:06:30	06:25:08	15:32:12
51691	2012	11	18	Arizona	Female	USA	01:49:03	06:51:35	06:27:56	15:33:12
51692	2012	11	18	Arizona	Female	USA	01:35:23	06:50:30	06:44:52	15:34:56
51693	2012	11	18	Arizona	Female	USA	01:36:52	06:26:55	07:15:48	15:38:33
51694	2012	11	18	Arizona	Female	USA	01:49:33	07:28:36	05:58:43	15:39:53
51695	2012	11	18	Arizona	Female	USA	01:52:14	06:42:52	06:45:10	15:41:00
51696	2012	11	18	Arizona	Female	USA	01:31:36	07:00:52	06:52:40	15:45:37
51697	2012	11	18	Arizona	Female	USA	01:12:57	07:25:04	06:39:52	15:46:35
51698	2012	11	18	Arizona	Female	USA	01:33:27	07:27:12	06:24:36	15:48:05
51699	2012	11	18	Arizona	Female	USA	01:38:21	07:29:22	06:23:35	16:04:35
51700	2012	11	18	Arizona	Female	USA	01:49:37	07:09:39	06:54:38	16:13:04
51701	2012	11	18	Arizona	Female	USA	01:33:02	07:14:02	07:03:57	16:15:26
51702	2012	11	18	Arizona	Female	USA	01:47:39	06:57:35	07:20:37	16:28:42
51703	2012	11	18	Arizona	Female	USA	02:13:45	07:35:08	06:32:06	16:39:24
51704	2012	11	18	Arizona	Female	USA	01:36:10	07:52:20	06:40:27	16:41:02
51705	2012	11	18	Arizona	Female	USA	01:33:30	07:49:30	07:01:04	16:45:31
51706	2012	11	18	Arizona	Female	USA	01:56:39	07:51:19	06:40:40	16:56:24
51707	2012	11	18	Arizona	Female	USA	02:14:48	07:49:38	06:27:08	16:56:35
51708	2012	11	18	Arizona	Female	USA	01:33:23	08:25:01	06:41:59	16:59:55
51709	2012	11	18	Arizona	Female	USA	01:26:34	05:23:45	03:47:14	10:48:29
51710	2012	11	18	Arizona	Female	CAN	01:03:33	05:27:10	04:15:31	10:53:19
51711	2012	11	18	Arizona	Female	USA	01:22:32	05:30:31	03:57:28	10:57:47
51712	2012	11	18	Arizona	Female	USA	01:06:22	05:43:43	04:22:36	11:22:12
51713	2012	11	18	Arizona	Female	USA	01:24:40	05:49:09	03:59:10	11:31:51
51714	2012	11	18	Arizona	Female	USA	01:21:07	05:33:48	04:33:39	11:39:54
51715	2012	11	18	Arizona	Female	USA	01:10:52	05:29:37	05:02:59	11:51:11
51716	2012	11	18	Arizona	Female	USA	01:16:50	05:50:05	04:45:13	12:06:20
51717	2012	11	18	Arizona	Female	USA	01:19:08	05:49:53	04:50:03	12:10:58
51718	2012	11	18	Arizona	Female	USA	01:26:34	06:23:12	04:36:39	12:42:20
51719	2012	11	18	Arizona	Female	USA	01:26:40	05:52:58	04:51:06	12:49:09
51720	2012	11	18	Arizona	Female	USA	01:28:10	05:46:42	05:23:09	12:50:11
51721	2012	11	18	Arizona	Female	USA	01:18:12	05:59:32	05:25:00	12:54:46
51722	2012	11	18	Arizona	Female	USA	01:45:44	06:27:33	04:19:40	12:56:00
51723	2012	11	18	Arizona	Female	USA	01:26:26	06:11:18	05:03:32	12:56:37
51724	2012	11	18	Arizona	Female	USA	01:19:25	06:06:30	05:31:11	13:08:13
51725	2012	11	18	Arizona	Female	USA	---	---	05:00:29	13:09:13
51726	2012	11	18	Arizona	Female	USA	01:52:35	06:17:24	04:44:03	13:09:40
51727	2012	11	18	Arizona	Female	USA	01:24:20	06:30:31	04:55:43	13:13:36
51728	2012	11	18	Arizona	Female	USA	01:24:31	05:50:58	05:47:36	13:14:33
51729	2012	11	18	Arizona	Female	CAN	01:32:22	06:49:56	04:37:51	13:22:01
51730	2012	11	18	Arizona	Female	USA	01:17:15	05:42:10	06:09:45	13:22:58
51731	2012	11	18	Arizona	Female	USA	01:32:43	06:28:59	04:55:16	13:26:29
51732	2012	11	18	Arizona	Female	USA	---	06:31:20	05:02:18	13:27:30
51733	2012	11	18	Arizona	Female	USA	01:34:37	06:44:23	04:52:09	13:32:04
51734	2012	11	18	Arizona	Female	USA	01:29:56	06:57:34	04:45:56	13:35:21
51735	2012	11	18	Arizona	Female	USA	01:41:54	06:07:24	05:28:53	13:35:44
51736	2012	11	18	Arizona	Female	USA	01:26:35	06:06:50	05:50:16	13:37:31
51737	2012	11	18	Arizona	Female	USA	01:33:04	06:37:15	05:13:24	13:43:59
51738	2012	11	18	Arizona	Female	USA	01:29:27	06:47:10	05:12:18	13:45:02
51739	2012	11	18	Arizona	Female	USA	01:44:38	06:22:34	05:19:26	13:46:47
51740	2012	11	18	Arizona	Female	USA	01:17:11	06:13:54	05:57:25	13:51:26
51741	2012	11	18	Arizona	Female	CAN	01:26:31	06:42:03	05:21:41	13:51:49
51742	2012	11	18	Arizona	Female	USA	01:46:11	06:13:19	05:29:12	13:52:09
51743	2012	11	18	Arizona	Female	USA	01:19:48	06:06:47	06:11:15	13:53:07
51744	2012	11	18	Arizona	Female	USA	01:21:15	07:12:20	05:06:33	14:01:52
51745	2012	11	18	Arizona	Female	USA	01:51:59	06:50:43	05:07:08	14:08:58
51746	2012	11	18	Arizona	Female	USA	01:21:16	06:50:37	05:50:47	14:18:01
51747	2012	11	18	Arizona	Female	USA	01:43:57	06:52:23	05:27:02	14:24:35
51748	2012	11	18	Arizona	Female	USA	01:39:55	06:37:59	05:50:49	14:28:13
51749	2012	11	18	Arizona	Female	USA	01:53:01	07:07:33	05:09:01	14:30:07
51750	2012	11	18	Arizona	Female	USA	01:34:15	06:49:28	05:47:41	14:32:04
51751	2012	11	18	Arizona	Female	USA	01:14:17	07:05:43	06:00:49	14:34:39
51752	2012	11	18	Arizona	Female	USA	01:42:20	07:04:27	05:37:13	14:37:32
51753	2012	11	18	Arizona	Female	USA	01:38:48	06:59:03	05:41:07	14:40:47
51754	2012	11	18	Arizona	Female	USA	01:29:09	07:13:28	05:42:20	14:43:26
51755	2012	11	18	Arizona	Female	USA	01:27:24	06:53:06	06:08:21	14:48:10
51756	2012	11	18	Arizona	Female	USA	01:56:31	07:21:31	05:12:33	14:49:40
51757	2012	11	18	Arizona	Female	USA	01:28:20	07:08:43	06:09:08	15:04:23
51758	2012	11	18	Arizona	Female	USA	01:17:27	07:12:13	06:18:58	15:09:37
51759	2012	11	18	Arizona	Female	USA	01:38:17	07:31:56	05:43:20	15:10:05
51760	2012	11	18	Arizona	Female	USA	01:43:43	07:02:35	05:53:08	15:17:13
51761	2012	11	18	Arizona	Female	USA	01:42:14	06:33:37	06:46:02	15:19:11
51762	2012	11	18	Arizona	Female	USA	01:31:04	07:10:10	06:18:21	15:28:42
51763	2012	11	18	Arizona	Female	CAN	01:30:01	07:00:57	06:08:12	15:29:39
51764	2012	11	18	Arizona	Female	USA	01:25:53	07:19:48	06:24:13	15:30:58
51765	2012	11	18	Arizona	Female	USA	01:53:20	07:21:17	05:54:34	15:32:22
51766	2012	11	18	Arizona	Female	USA	02:12:15	06:55:29	06:10:45	15:36:25
51767	2012	11	18	Arizona	Female	USA	01:34:21	07:36:56	06:04:57	15:43:45
51768	2012	11	18	Arizona	Female	USA	01:34:24	06:54:25	07:07:10	15:52:38
51769	2012	11	18	Arizona	Female	USA	01:46:56	07:31:14	06:12:14	15:56:45
51770	2012	11	18	Arizona	Female	USA	01:41:02	07:08:36	06:39:55	15:58:25
51771	2012	11	18	Arizona	Female	USA	01:42:40	07:45:19	06:13:59	15:59:06
51772	2012	11	18	Arizona	Female	USA	01:17:19	07:28:27	06:56:27	16:00:24
51773	2012	11	18	Arizona	Female	USA	01:22:55	06:30:24	07:46:28	16:00:40
51774	2012	11	18	Arizona	Female	USA	01:23:01	07:26:20	07:23:18	16:28:30
51775	2012	11	18	Arizona	Female	USA	02:01:08	07:33:43	06:45:04	16:38:12
51776	2012	11	18	Arizona	Female	USA	02:00:35	07:40:04	06:46:02	16:39:28
51777	2012	11	18	Arizona	Female	USA	01:41:13	08:13:17	06:24:04	16:41:45
51778	2012	11	18	Arizona	Female	USA	02:02:37	08:02:49	06:18:42	16:45:39
51779	2012	11	18	Arizona	Female	USA	02:16:56	07:33:45	06:42:20	16:53:30
51780	2012	11	18	Arizona	Female	CAN	01:14:59	05:37:14	04:01:49	11:06:12
51781	2012	11	18	Arizona	Female	USA	01:11:44	05:28:55	04:59:59	11:54:53
51782	2012	11	18	Arizona	Female	USA	01:28:32	05:49:41	04:37:22	12:08:03
51783	2012	11	18	Arizona	Female	USA	01:35:17	05:46:19	04:55:18	12:28:20
51784	2012	11	18	Arizona	Female	USA	01:15:22	05:49:08	05:18:19	12:36:53
51785	2012	11	18	Arizona	Female	CAN	01:16:44	06:02:30	05:09:56	12:46:41
51786	2012	11	18	Arizona	Female	USA	01:28:16	05:59:00	05:13:29	12:55:35
51787	2012	11	18	Arizona	Female	USA	01:19:31	06:11:05	05:29:22	13:23:16
51788	2012	11	18	Arizona	Female	USA	02:19:05	06:06:34	05:01:00	13:39:37
51789	2012	11	18	Arizona	Female	USA	01:18:37	06:26:16	05:43:04	13:45:35
51790	2012	11	18	Arizona	Female	CAN	01:39:15	06:55:05	04:48:48	13:53:55
51791	2012	11	18	Arizona	Female	USA	01:40:59	06:21:56	05:34:46	13:55:41
51792	2012	11	18	Arizona	Female	USA	01:50:01	06:43:00	05:02:16	14:00:33
51793	2012	11	18	Arizona	Female	USA	01:42:15	06:28:56	05:46:25	14:09:06
51794	2012	11	18	Arizona	Female	USA	01:15:48	07:04:07	05:27:55	14:09:47
51795	2012	11	18	Arizona	Female	USA	01:23:46	06:56:52	05:39:13	14:16:58
51796	2012	11	18	Arizona	Female	USA	01:37:28	06:51:34	05:32:19	14:20:02
51797	2012	11	18	Arizona	Female	USA	01:53:57	07:01:25	05:16:32	14:31:32
51798	2012	11	18	Arizona	Female	USA	01:42:06	06:45:51	05:43:03	14:38:46
51799	2012	11	18	Arizona	Female	USA	01:43:57	06:36:10	05:42:24	14:43:40
51800	2012	11	18	Arizona	Female	USA	01:41:06	07:00:42	05:48:20	14:51:54
51801	2012	11	18	Arizona	Female	USA	02:03:34	06:29:47	06:04:56	14:53:39
51802	2012	11	18	Arizona	Female	CAN	01:33:04	06:50:11	05:50:55	14:56:05
51803	2012	11	18	Arizona	Female	USA	01:34:39	06:37:50	06:36:52	15:08:09
51804	2012	11	18	Arizona	Female	USA	02:05:58	06:53:36	05:40:16	15:12:31
51805	2012	11	18	Arizona	Female	USA	01:30:20	06:56:03	06:57:00	15:48:04
51806	2012	11	18	Arizona	Female	USA	01:54:31	07:21:01	06:07:41	15:54:18
51807	2012	11	18	Arizona	Female	USA	01:34:40	06:47:23	07:11:29	16:00:21
51808	2012	11	18	Arizona	Female	USA	01:47:39	07:30:37	06:26:31	16:04:43
51809	2012	11	18	Arizona	Female	USA	01:30:11	07:36:31	06:56:58	16:33:57
51810	2012	11	18	Arizona	Female	USA	02:09:28	07:22:52	06:47:36	16:38:10
51811	2012	11	18	Arizona	Female	USA	02:10:19	07:40:34	06:26:21	16:46:55
51812	2012	11	18	Arizona	Female	USA	02:17:38	07:48:35	06:29:30	16:52:29
51813	2012	11	18	Arizona	Female	USA	01:21:22	06:40:05	05:46:06	14:10:06
51814	2012	11	18	Arizona	Female	USA	01:52:38	06:38:25	06:25:35	15:17:57
51815	2012	11	18	Arizona	Female	USA	01:54:45	07:21:01	06:07:42	15:54:18
51816	2012	11	18	Arizona	Female	USA	01:24:36	06:03:10	06:12:26	13:52:55
51817	2011	11	20	Arizona	Male	ESP	00:48:47	04:20:54	02:46:09	07:59:38
51818	2011	11	20	Arizona	Male	GBR	00:48:47	04:22:37	02:45:55	08:01:29
51819	2011	11	20	Arizona	Male	UKR	00:52:17	04:35:02	02:43:30	08:14:36
51820	2011	11	20	Arizona	Male	USA	00:49:59	04:33:50	02:48:14	08:16:44
51821	2011	11	20	Arizona	Male	FRA	00:46:59	04:24:27	03:03:38	08:18:55
51822	2011	11	20	Arizona	Male	DEU	00:53:45	04:26:38	02:55:19	08:19:29
51823	2011	11	20	Arizona	Male	FRA	00:47:06	04:34:58	02:53:29	08:19:38
51824	2011	11	20	Arizona	Male	DEU	00:54:04	04:24:05	02:59:02	08:21:36
51825	2011	11	20	Arizona	Male	CAN	00:54:59	04:31:22	02:51:32	08:22:21
51826	2011	11	20	Arizona	Male	FRA	00:55:12	04:25:59	03:01:02	08:26:10
51827	2011	11	20	Arizona	Male	GBR	00:51:37	04:32:15	03:01:06	08:29:03
51828	2011	11	20	Arizona	Male	USA	01:00:51	04:26:25	02:57:03	08:29:19
51829	2011	11	20	Arizona	Male	DEU	00:54:58	04:34:17	02:58:48	08:32:59
51830	2011	11	20	Arizona	Male	CHE	00:53:46	04:31:04	03:03:07	08:33:50
51831	2011	11	20	Arizona	Male	USA	00:53:40	04:47:38	02:49:16	08:34:14
51832	2011	11	20	Arizona	Male	USA	00:47:03	04:35:54	03:08:02	08:36:10
51833	2011	11	20	Arizona	Male	USA	00:54:06	04:31:00	03:08:26	08:38:13
51834	2011	11	20	Arizona	Male	NOR	00:58:25	04:32:33	03:03:02	08:38:39
51835	2011	11	20	Arizona	Male	USA	00:55:09	04:45:12	02:55:25	08:40:54
51836	2011	11	20	Arizona	Male	CHE	00:58:55	04:31:36	03:05:31	08:41:48
51837	2011	11	20	Arizona	Male	AUS	00:54:56	04:34:35	03:10:30	08:44:46
51838	2011	11	20	Arizona	Male	USA	01:00:55	04:44:35	02:56:40	08:45:51
51839	2011	11	20	Arizona	Male	---	00:54:41	04:39:06	03:08:25	08:46:19
51840	2011	11	20	Arizona	Male	USA	00:59:09	04:48:27	02:54:59	08:47:23
51841	2011	11	20	Arizona	Male	GBR	00:48:44	04:28:00	03:29:03	08:50:14
51842	2011	11	20	Arizona	Male	USA	00:56:59	04:45:21	03:07:28	08:53:56
51843	2011	11	20	Arizona	Male	USA	00:57:04	04:43:37	03:12:27	08:57:00
51844	2011	11	20	Arizona	Male	USA	00:48:43	04:22:58	03:44:23	08:59:36
51845	2011	11	20	Arizona	Male	DEU	00:58:40	04:47:28	03:09:18	08:59:56
51846	2011	11	20	Arizona	Male	BRA	00:53:48	04:44:11	03:18:18	09:01:14
51847	2011	11	20	Arizona	Male	AUT	00:48:46	04:44:43	03:23:34	09:02:52
51848	2011	11	20	Arizona	Male	USA	01:03:45	04:46:41	03:10:38	09:05:19
51849	2011	11	20	Arizona	Male	CAN	00:57:31	04:43:21	03:23:24	09:08:42
51850	2011	11	20	Arizona	Male	USA	01:03:45	04:56:00	03:05:25	09:09:57
51851	2011	11	20	Arizona	Male	CHE	00:53:58	04:38:14	03:35:26	09:12:03
51852	2011	11	20	Arizona	Male	USA	00:55:17	04:48:55	03:30:48	09:20:19
51853	2011	11	20	Arizona	Male	CAN	01:06:58	04:49:14	03:25:05	09:26:25
51854	2011	11	20	Arizona	Male	GBR	00:49:17	04:46:17	03:44:54	09:26:33
51855	2011	11	20	Arizona	Male	ITA	00:53:54	04:45:32	03:48:26	09:33:08
51856	2011	11	20	Arizona	Male	CAN	01:01:28	04:57:16	03:34:17	09:37:59
51857	2011	11	20	Arizona	Male	PHL	01:07:29	05:06:54	03:19:13	09:44:30
51858	2011	11	20	Arizona	Male	USA	00:58:34	05:14:07	04:07:44	10:25:41
51859	2011	11	20	Arizona	Male	SVK	01:10:49	05:31:04	04:28:57	11:19:16
51860	2011	11	20	Arizona	Male	USA	00:46:56	05:06:53	05:21:33	11:21:09
51861	2011	11	20	Arizona	Male	USA	01:04:21	05:03:52	03:48:47	10:03:21
51862	2011	11	20	Arizona	Male	USA	00:55:09	05:29:19	04:09:59	10:44:45
51863	2011	11	20	Arizona	Male	USA	01:09:26	05:18:20	04:20:35	10:54:29
51864	2011	11	20	Arizona	Male	CAN	00:57:45	05:19:52	04:42:59	11:11:06
51865	2011	11	20	Arizona	Male	USA	01:28:45	05:28:05	04:11:34	11:21:10
51866	2011	11	20	Arizona	Male	USA	01:25:05	05:42:50	04:04:40	11:22:40
51867	2011	11	20	Arizona	Male	USA	01:18:52	05:31:39	04:43:20	11:47:58
51868	2011	11	20	Arizona	Male	USA	01:15:55	05:38:29	04:36:26	11:54:33
51869	2011	11	20	Arizona	Male	USA	01:10:44	06:05:44	04:32:53	12:05:01
51870	2011	11	20	Arizona	Male	USA	00:59:14	06:21:46	05:01:57	12:36:43
51871	2011	11	20	Arizona	Male	USA	01:20:17	06:02:14	05:01:53	12:38:22
51872	2011	11	20	Arizona	Male	USA	01:20:09	06:35:18	04:29:39	12:40:28
51873	2011	11	20	Arizona	Male	USA	01:18:20	06:02:26	04:59:02	12:41:05
51874	2011	11	20	Arizona	Male	USA	01:18:11	06:06:16	05:13:13	12:47:43
51875	2011	11	20	Arizona	Male	USA	01:51:52	06:17:44	04:39:31	12:58:16
51876	2011	11	20	Arizona	Male	USA	01:29:21	07:07:05	04:30:19	13:28:47
51877	2011	11	20	Arizona	Male	USA	01:28:15	06:16:24	05:35:42	13:36:11
51878	2011	11	20	Arizona	Male	USA	01:34:02	06:11:54	05:38:38	13:37:08
51879	2011	11	20	Arizona	Male	USA	01:09:20	06:44:02	05:30:37	13:40:14
51880	2011	11	20	Arizona	Male	USA	01:14:31	06:46:54	05:28:35	13:43:56
51881	2011	11	20	Arizona	Male	USA	01:03:26	07:23:52	05:37:03	14:18:43
51882	2011	11	20	Arizona	Male	USA	01:25:39	07:38:47	05:28:58	14:50:00
51883	2011	11	20	Arizona	Male	USA	01:28:21	07:47:34	05:38:32	15:14:16
51884	2011	11	20	Arizona	Male	USA	01:27:33	07:12:41	06:51:59	15:50:13
51885	2011	11	20	Arizona	Male	USA	01:13:58	04:50:51	02:52:38	09:04:44
51886	2011	11	20	Arizona	Male	AUS	00:57:14	05:02:45	03:05:53	09:12:16
51887	2011	11	20	Arizona	Male	USA	00:57:44	05:01:57	03:09:09	09:14:38
51888	2011	11	20	Arizona	Male	USA	00:57:20	05:01:34	03:27:00	09:32:47
51889	2011	11	20	Arizona	Male	USA	00:59:50	04:57:59	03:33:32	09:36:48
51890	2011	11	20	Arizona	Male	USA	01:08:48	04:56:17	03:25:47	09:37:38
51891	2011	11	20	Arizona	Male	GBR	01:14:17	04:46:38	03:31:44	09:42:09
51892	2011	11	20	Arizona	Male	USA	01:06:48	05:11:19	03:25:04	09:50:21
51893	2011	11	20	Arizona	Male	USA	01:06:12	05:21:31	03:18:14	09:52:19
51894	2011	11	20	Arizona	Male	USA	01:03:20	05:11:07	03:30:40	09:52:21
51895	2011	11	20	Arizona	Male	USA	01:05:00	05:09:32	03:31:11	09:53:37
51896	2011	11	20	Arizona	Male	USA	01:03:54	05:18:28	03:25:15	09:55:06
51897	2011	11	20	Arizona	Male	USA	01:16:45	05:17:50	03:16:08	09:57:01
51898	2011	11	20	Arizona	Male	DEU	01:11:47	05:07:44	03:32:20	10:01:19
51899	2011	11	20	Arizona	Male	USA	01:07:37	05:02:22	03:44:25	10:01:52
51900	2011	11	20	Arizona	Male	USA	01:03:23	05:17:20	03:35:14	10:05:39
51901	2011	11	20	Arizona	Male	USA	00:58:53	05:09:36	03:49:03	10:06:50
51902	2011	11	20	Arizona	Male	USA	01:02:25	05:04:05	03:53:46	10:08:24
51903	2011	11	20	Arizona	Male	USA	01:00:32	05:19:40	03:40:35	10:08:57
51904	2011	11	20	Arizona	Male	USA	01:07:43	05:09:12	03:47:59	10:12:00
51905	2011	11	20	Arizona	Male	USA	01:06:49	05:26:51	03:28:17	10:13:34
51906	2011	11	20	Arizona	Male	USA	01:20:53	05:16:04	03:30:18	10:13:44
51907	2011	11	20	Arizona	Male	USA	01:05:00	05:19:41	03:51:06	10:27:56
51908	2011	11	20	Arizona	Male	USA	01:08:24	05:32:41	03:42:31	10:32:27
51909	2011	11	20	Arizona	Male	USA	01:11:49	05:03:49	04:10:07	10:33:21
51910	2011	11	20	Arizona	Male	USA	01:10:47	05:18:20	03:55:45	10:33:32
51911	2011	11	20	Arizona	Male	USA	00:58:24	05:24:14	04:05:29	10:33:42
51912	2011	11	20	Arizona	Male	DEU	01:13:54	05:24:58	03:48:25	10:36:42
51913	2011	11	20	Arizona	Male	USA	01:12:15	05:23:12	03:55:05	10:41:06
51914	2011	11	20	Arizona	Male	DEU	01:11:42	05:23:51	03:54:57	10:42:03
51915	2011	11	20	Arizona	Male	USA	01:05:49	05:37:57	03:47:39	10:43:10
51916	2011	11	20	Arizona	Male	USA	01:05:32	05:28:48	04:05:25	10:48:00
51917	2011	11	20	Arizona	Male	USA	01:04:29	05:30:14	04:08:36	10:51:05
51918	2011	11	20	Arizona	Male	USA	01:03:15	05:46:12	03:56:44	10:53:51
51919	2011	11	20	Arizona	Male	USA	01:08:31	05:23:20	04:11:17	10:55:09
51920	2011	11	20	Arizona	Male	USA	01:06:31	05:35:42	04:05:12	10:56:16
51921	2011	11	20	Arizona	Male	USA	01:10:43	05:25:22	04:14:09	10:58:07
51922	2011	11	20	Arizona	Male	USA	01:10:59	05:51:49	03:44:46	11:00:12
51923	2011	11	20	Arizona	Male	USA	01:13:49	05:26:35	04:09:08	11:01:46
51924	2011	11	20	Arizona	Male	---	00:48:36	05:15:20	04:52:42	11:04:25
51925	2011	11	20	Arizona	Male	USA	01:00:57	05:32:02	04:17:22	11:04:53
51926	2011	11	20	Arizona	Male	USA	01:16:40	05:27:42	04:11:17	11:07:50
51927	2011	11	20	Arizona	Male	USA	01:11:12	05:26:42	04:18:22	11:08:42
51928	2011	11	20	Arizona	Male	USA	01:11:10	05:50:15	03:51:35	11:08:56
51929	2011	11	20	Arizona	Male	USA	01:30:55	05:09:46	04:15:49	11:09:05
51930	2011	11	20	Arizona	Male	USA	01:18:01	05:31:53	04:14:06	11:12:28
51931	2011	11	20	Arizona	Male	USA	01:20:17	05:30:08	04:09:59	11:13:49
51932	2011	11	20	Arizona	Male	USA	01:04:32	05:13:27	04:48:08	11:13:51
51933	2011	11	20	Arizona	Male	USA	01:15:30	05:27:00	04:21:14	11:14:25
51934	2011	11	20	Arizona	Male	USA	01:10:22	05:35:35	03:56:56	11:17:38
51935	2011	11	20	Arizona	Male	USA	01:27:32	05:35:28	03:56:56	11:17:38
51936	2011	11	20	Arizona	Male	USA	01:20:24	05:56:17	03:48:27	11:19:09
51937	2011	11	20	Arizona	Male	USA	01:06:09	05:24:45	04:44:22	11:24:06
51938	2011	11	20	Arizona	Male	USA	01:08:15	05:51:38	04:09:37	11:26:23
51939	2011	11	20	Arizona	Male	USA	01:12:31	05:54:23	04:08:27	11:27:00
51940	2011	11	20	Arizona	Male	USA	01:10:55	05:39:46	04:27:54	11:31:03
51941	2011	11	20	Arizona	Male	USA	01:11:32	05:48:22	04:28:17	11:36:58
51942	2011	11	20	Arizona	Male	USA	01:03:48	06:04:51	04:11:14	11:37:24
51943	2011	11	20	Arizona	Male	USA	01:14:56	05:47:28	04:26:43	11:37:25
51944	2011	11	20	Arizona	Male	USA	00:57:04	06:05:58	04:21:13	11:38:06
51945	2011	11	20	Arizona	Male	USA	00:53:47	05:55:35	04:41:36	11:39:49
51946	2011	11	20	Arizona	Male	USA	01:19:47	05:34:43	04:32:53	11:39:49
51947	2011	11	20	Arizona	Male	USA	01:27:10	05:55:08	04:05:54	11:41:25
51948	2011	11	20	Arizona	Male	USA	01:12:05	05:52:55	04:23:34	11:42:09
51949	2011	11	20	Arizona	Male	USA	01:20:16	05:20:00	04:54:32	11:44:28
51950	2011	11	20	Arizona	Male	USA	01:17:53	05:57:26	04:20:27	11:44:42
51951	2011	11	20	Arizona	Male	USA	01:32:38	05:48:32	04:06:31	11:44:45
51952	2011	11	20	Arizona	Male	USA	01:36:51	06:03:45	03:45:21	11:44:55
51953	2011	11	20	Arizona	Male	USA	01:05:35	05:30:19	04:59:32	11:47:29
51954	2011	11	20	Arizona	Male	USA	01:22:35	05:56:28	04:21:29	11:48:50
51955	2011	11	20	Arizona	Male	USA	01:17:01	05:35:03	04:44:45	11:49:43
51956	2011	11	20	Arizona	Male	USA	01:11:18	05:48:00	04:40:59	11:51:00
51957	2011	11	20	Arizona	Male	USA	01:13:47	05:49:38	04:25:35	11:52:36
51958	2011	11	20	Arizona	Male	USA	01:20:26	05:50:25	04:26:11	11:55:56
51959	2011	11	20	Arizona	Male	USA	01:33:04	06:26:05	03:43:47	11:59:10
51960	2011	11	20	Arizona	Male	USA	01:50:06	06:47:55	03:18:21	12:08:24
51961	2011	11	20	Arizona	Male	USA	01:06:31	05:28:44	05:26:31	12:09:41
51962	2011	11	20	Arizona	Male	USA	01:04:34	06:05:05	04:39:18	12:10:35
51963	2011	11	20	Arizona	Male	USA	01:11:29	05:46:11	05:04:32	12:11:41
51964	2011	11	20	Arizona	Male	USA	01:23:43	06:19:47	04:17:45	12:14:08
51965	2011	11	20	Arizona	Male	USA	01:06:29	06:26:47	04:28:25	12:19:10
51966	2011	11	20	Arizona	Male	USA	01:21:07	05:54:42	04:53:25	12:19:23
51967	2011	11	20	Arizona	Male	USA	01:07:26	06:12:23	04:42:58	12:19:26
51968	2011	11	20	Arizona	Male	USA	01:08:22	06:05:33	04:58:04	12:24:16
51969	2011	11	20	Arizona	Male	USA	01:22:12	06:10:59	04:35:43	12:27:13
51970	2011	11	20	Arizona	Male	USA	01:16:36	06:17:28	04:36:19	12:27:41
51971	2011	11	20	Arizona	Male	USA	01:17:01	06:24:28	04:41:07	12:34:18
51972	2011	11	20	Arizona	Male	USA	01:25:15	06:16:55	04:39:52	12:37:11
51973	2011	11	20	Arizona	Male	USA	01:15:34	06:40:06	04:31:56	12:46:01
51974	2011	11	20	Arizona	Male	USA	01:26:00	06:50:12	04:12:36	12:47:55
51975	2011	11	20	Arizona	Male	USA	01:14:17	06:20:15	05:00:50	12:52:15
51976	2011	11	20	Arizona	Male	USA	01:23:23	06:13:41	04:54:03	12:54:05
51977	2011	11	20	Arizona	Male	CAN	01:19:20	06:00:18	05:26:55	12:58:07
51978	2011	11	20	Arizona	Male	GTM	01:31:14	06:15:09	04:59:55	13:00:34
51979	2011	11	20	Arizona	Male	CAN	01:22:56	06:10:34	05:15:28	13:02:06
51980	2011	11	20	Arizona	Male	USA	01:14:08	05:43:40	05:57:14	13:02:56
51981	2011	11	20	Arizona	Male	USA	01:27:37	05:58:38	05:25:38	13:11:12
51982	2011	11	20	Arizona	Male	CAN	01:08:53	06:42:55	05:04:11	13:12:07
51983	2011	11	20	Arizona	Male	---	01:38:41	05:55:35	05:24:07	13:18:40
51984	2011	11	20	Arizona	Male	USA	01:34:40	06:20:01	05:07:03	13:22:31
51985	2011	11	20	Arizona	Male	USA	01:37:05	06:46:29	04:48:33	13:24:45
51986	2011	11	20	Arizona	Male	USA	01:18:24	06:31:48	05:25:43	13:27:16
51987	2011	11	20	Arizona	Male	USA	01:13:43	07:14:31	04:48:39	13:29:01
51988	2011	11	20	Arizona	Male	USA	01:29:44	06:33:30	05:11:24	13:35:03
51989	2011	11	20	Arizona	Male	USA	01:08:54	05:47:26	06:41:00	13:45:08
51990	2011	11	20	Arizona	Male	USA	01:25:18	06:38:46	05:24:35	13:49:23
51991	2011	11	20	Arizona	Male	USA	01:16:59	06:55:16	05:17:25	13:49:27
51992	2011	11	20	Arizona	Male	USA	01:24:21	06:46:52	05:15:24	13:53:17
51993	2011	11	20	Arizona	Male	USA	01:17:35	07:06:48	05:17:38	13:57:24
51994	2011	11	20	Arizona	Male	USA	01:08:31	07:10:31	05:26:33	14:06:59
51995	2011	11	20	Arizona	Male	USA	01:25:39	06:18:04	06:05:23	14:08:24
51996	2011	11	20	Arizona	Male	USA	01:54:20	06:56:29	05:02:50	14:08:47
51997	2011	11	20	Arizona	Male	USA	01:19:56	06:00:05	06:35:56	14:13:04
51998	2011	11	20	Arizona	Male	USA	01:29:50	06:29:42	05:53:01	14:15:31
51999	2011	11	20	Arizona	Male	USA	01:25:15	06:52:08	05:50:49	14:20:53
52000	2011	11	20	Arizona	Male	USA	01:17:22	06:43:18	06:09:25	14:25:35
[truncated: 48,000 more rows]
